# Supplementary material for: Benzyl N-[(Z)-(1-methyl-2-sulfanyl­propyl­idene)amino]­carbamodithio­ate
Source: Acta Crystallogr Sect E Struct Rep Online. 2013 Jan 4;69(Pt 2):o178. doi: 10.1107/S1600536812051008 (PMC3569240; doi:10.1107/S1600536812051008)
Supplement: Supplementary file 1 [file e-69-0o178-sup1.cif]

##############################################################################
#                                                                            #
# This CIF contains the data in a paper accepted for publication in          #
# Acta Crystallographica Section E. It conforms to the requirements of       #
# Notes for Authors for Acta Crystallographica Section E, and has been       #
# peer reviewed under the auspices of the IUCr Commission on Journals.       #
#                                                                            #
# Full details of the Crystallographic Information File format               #
# are given in the paper "The Crystallographic Information File (CIF):       #
# a New Standard Archive File for Crystallography" by S. R. Hall, F. H.      #
# Allen and I. D. Brown [Acta Cryst. (1991), A47, 655-685].                  #
#                                                                            #
# The current version of the core CIF dictionary is obtainable from          #
# ftp://ftp.iucr.org/pub/cif_core.dic.                                       #
#                                                                            #
# Software is freely available for graphical display of the structure(s)     #
# in this CIF. For information consult the CIF software page                 #
# http://www.iucr.org/resources/cif/software.                                #
#                                                                            #
# This file may be used for bona fide research purposes within the           #
# scientific community so long as proper attribution is given to the journal # 
# article from which it was obtained.                                        #
#                                                                            #
##############################################################################
data_global
_audit_creation_method     CRYSTALS_ver_14.40
_journal_date_recd_electronic     2012-11-15
_journal_date_accepted     2012-12-17
_journal_name_full     'Acta Crystallographica, Section E'
_journal_year     2013
_journal_volume     69
_journal_issue      2
_journal_page_first     o178
_journal_page_last     o178
_journal_paper_category     QO
_journal_paper_doi     10.1107/S1600536812051008
_journal_coeditor_code     NK2192
_publ_contact_author_name     'Khoo, Teng-Jin'
_publ_contact_author_address
;
School of Pharmacy, University of Nottingham Malaysia Campus, Selangor,
Malaysia
;
_publ_contact_author_email     tengjin.khoo@nottingham.edu.my
_publ_contact_author_fax     '+44 1865 000000'
_publ_contact_author_phone     '+44 1865 000000'
_publ_section_title
;
Benzyl
<i>N</i>-[(<i>Z</i>)-(1-methyl-2-sulfanylpropylidene)amino]carbamodithioate
;
loop_
    _publ_author_name
    _publ_author_footnote
    _publ_author_address
    'Break, Mohammed Khaled bin' .
;
School of Pharmacy, University of Nottingham Malaysia Campus, Selangor,
Malaysia
;
    'Mehta, Sachin' .
;
School of Pharmacy, University of Nottingham Malaysia Campus, Selangor,
Malaysia
;
    'M. Tahir, M. Ibrahim' .
;
Department of Chemistry, Faculty of Science, Universiti Putra Malaysia,
Malaysia
;
    'Crouse, Karen A.' .
;
Department of Chemistry, Faculty of Science, Universiti Putra Malaysia,
Malaysia
;
    'Khoo, Teng-Jin' .
;
School of Pharmacy, University of Nottingham Malaysia Campus, Selangor,
Malaysia
;
_chemical_name_systematic     ?
_chemical_melting_point     ?
data_I
_chemical_name_systematic
;
Benzyl
<i>N</i>-[(<i>Z</i>)-(1-methyl-2-sulfanylpropylidene)amino]carbamodithioate
;
_chemical_formula_moiety     'C12 H16 N2 S3'
_chemical_formula_sum     'C12 H16 N2 S3'
_chemical_formula_iupac     'C12 H16 N2 S3'
_chemical_formula_weight     284.47
_symmetry_cell_setting     monoclinic
_symmetry_space_group_name_H-M     'P 21/c'
_symmetry_space_group_name_Hall     ?
loop_
    _symmetry_equiv_pos_as_xyz
    'x,y,z'
    '-x,-y,-z'
    '-x,y+1/2,-z+1/2'
    'x,-y+1/2,z+1/2'
_cell_length_a     16.3887(4)
_cell_length_b     8.3136(2)
_cell_length_c     10.1404(3)
_cell_angle_alpha     90
_cell_angle_beta     90.234(2)
_cell_angle_gamma     90
_cell_volume     1381.61(6)
_cell_formula_units_Z     4
_cell_measurement_reflns_used     3777
_cell_measurement_theta_min     4
_cell_measurement_theta_max     71
_cell_measurement_temperature     100
_exptl_crystal_description     'plate'
_exptl_crystal_colour     'yellow'
_exptl_crystal_size_max     0.250
_exptl_crystal_size_mid     0.100
_exptl_crystal_size_min     0.080
_exptl_crystal_density_diffrn     1.368
_exptl_crystal_density_meas     ?
_exptl_crystal_density_method     'not measured'
_exptl_crystal_F_000     600
_exptl_absorpt_coefficient_mu     4.732
_exptl_absorpt_correction_type     multi-scan
_exptl_absorpt_process_details     '(CrysAlis PRO; Agilent, 2011)'
_exptl_absorpt_correction_T_min     0.31
_exptl_absorpt_correction_T_max     0.68
_exptl_special_details
;
The crystal was placed in the cold stream of an Oxford Cryosystems open-flow
nitrogen cryostat with a nominal stability of 0.1 K.
;
_diffrn_ambient_temperature     100
_diffrn_radiation_type     'Cu K\a'
_diffrn_radiation_wavelength     1.54180
_diffrn_radiation_monochromator     'graphite'
_diffrn_measurement_device_type     'Oxford Diffraction Gemini'
_diffrn_measurement_device     'Area'
_diffrn_measurement_method     \w
_diffrn_reflns_number     7359
_diffrn_reflns_av_R_equivalents     0.027
_diffrn_reflns_theta_min     5.398
_diffrn_reflns_theta_max     71.392
_diffrn_reflns_theta_full     71.300
_diffrn_measured_fraction_theta_max     0.972
_diffrn_measured_fraction_theta_full     0.975
_diffrn_reflns_limit_h_min     -19
_diffrn_reflns_limit_h_max     20
_diffrn_reflns_limit_k_min     -10
_diffrn_reflns_limit_k_max     10
_diffrn_reflns_limit_l_min     -12
_diffrn_reflns_limit_l_max     9
_diffrn_standards_number     0
_diffrn_standards_interval_count     .
_diffrn_standards_interval_time     .
_diffrn_standards_decay_%     ?
_refine_special_details     ?
_reflns_number_total     2615
_reflns_number_gt     2374
_reflns_threshold_expression     I>2\s(I)
_refine_ls_structure_factor_coef     Fsqd
_refine_ls_matrix_type     full
_refine_ls_R_factor_all     0.0485
_refine_ls_R_factor_gt     0.0443
_refine_ls_wR_factor_all     0.1226
_refine_ls_wR_factor_gt     0.1188
_refine_ls_wR_factor_ref     0.1226
_refine_ls_goodness_of_fit_ref     0.9896
_refine_ls_number_reflns     2605
_refine_ls_number_parameters     154
_refine_ls_number_restraints     0
_refine_ls_hydrogen_treatment     constr
_refine_ls_weighting_scheme     calc
_refine_ls_weighting_details
;
Method= Modified Sheldrick
w=1/[\s^2^(F^2^) + ( 0.07P)^2^ + 2.47P], where P=(max(Fo^2^,0) + 2Fc^2^)/3
;
_atom_sites_solution_hydrogens     difmap
_atom_sites_solution_primary     direct
_refine_ls_shift/su_max     0.0004622
_refine_ls_shift/su_mean     0.0000300
_refine_diff_density_max     0.55
_refine_diff_density_min     -0.60
_refine_ls_extinction_method     'None'
loop_
    _atom_type_symbol
    _atom_type_scat_Cromer_Mann_a1
    _atom_type_scat_Cromer_Mann_a2
    _atom_type_scat_Cromer_Mann_a3
    _atom_type_scat_Cromer_Mann_a4
    _atom_type_scat_Cromer_Mann_b1
    _atom_type_scat_Cromer_Mann_b2
    _atom_type_scat_Cromer_Mann_b3
    _atom_type_scat_Cromer_Mann_b4
    _atom_type_scat_Cromer_Mann_c
    _atom_type_scat_dispersion_real
    _atom_type_scat_dispersion_imag
    _atom_type_scat_source
    C 2.3100 1.0200 1.5886 0.8650 20.8439 10.2075 0.5687 51.6512 0.2156 0.0181
                                                                          0.0091
                                'International Tables Vol C 4.2.6.8 and 6.1.1.4'
    H 0.4930 0.3229 0.1402 0.0408 10.5109 26.1257 3.1424 57.7998 0.0030 0.0000
                                                                          0.0000
                                'International Tables Vol C 4.2.6.8 and 6.1.1.4'
    N 12.2126 3.1322 2.0125 1.1663 0.0057 9.8933 28.9975 0.5826 -11.5290 0.0311
                                                                          0.0180
                                'International Tables Vol C 4.2.6.8 and 6.1.1.4'
    S 6.9053 5.2034 1.4379 1.5863 1.4679 22.2151 0.2536 56.1720 0.8669 0.3331
                                                                          0.5567
                                'International Tables Vol C 4.2.6.8 and 6.1.1.4'
_computing_data_collection     'CrysAlis PRO (Agilent, 2011)'
_computing_cell_refinement     'CrysAlis PRO (Agilent, 2011)'
_computing_data_reduction     'CrysAlis PRO (Agilent, 2011)'
_computing_structure_solution     'SIR92 (Altomare <i>et al.</i>, 1994)'
_computing_structure_refinement     'CRYSTALS (Betteridge <i>et al.</i>, 2003)'
_computing_molecular_graphics     '<i>Mercury</i> (Macrae <i>et al.</i>, 2006)'
_computing_publication_material     'publCIF (Westrip, 2010)'
loop_
    _atom_site_type_symbol
    _atom_site_label
    _atom_site_fract_x
    _atom_site_fract_y
    _atom_site_fract_z
    _atom_site_U_iso_or_equiv
    _atom_site_adp_type
    _atom_site_occupancy
    _atom_site_disorder_assembly
    _atom_site_disorder_group
    S S1 0.09283(4) 0.86651(8) 0.60282(6) 0.0199 Uani 1.0000 . .
    C C2 0.14578(15) 0.9210(3) 0.4711(3) 0.0161 Uani 1.0000 . .
    S S3 0.25242(4) 0.90367(8) 0.45582(6) 0.0169 Uani 1.0000 . .
    C C4 0.28225(15) 0.8290(3) 0.6180(2) 0.0188 Uani 1.0000 . .
    C C5 0.37460(15) 0.8307(3) 0.6187(2) 0.0169 Uani 1.0000 . .
    C C6 0.41672(16) 0.9417(3) 0.6956(3) 0.0206 Uani 1.0000 . .
    C C7 0.50166(17) 0.9473(4) 0.6929(3) 0.0225 Uani 1.0000 . .
    C C8 0.54462(16) 0.8430(4) 0.6130(3) 0.0219 Uani 1.0000 . .
    C C9 0.50291(16) 0.7324(3) 0.5353(3) 0.0214 Uani 1.0000 . .
    C C10 0.41832(16) 0.7260(3) 0.5382(3) 0.0197 Uani 1.0000 . .
    N N11 0.11068(12) 0.9875(3) 0.3635(2) 0.0170 Uani 1.0000 . .
    N N12 0.16216(13) 1.0374(3) 0.2636(2) 0.0175 Uani 1.0000 . .
    C C13 0.13156(16) 1.1118(3) 0.1648(3) 0.0177 Uani 1.0000 . .
    C C14 0.19140(16) 1.1704(3) 0.0635(3) 0.0204 Uani 1.0000 . .
    S S15 0.17221(5) 1.07040(10) -0.09485(8) 0.0330 Uani 1.0000 . .
    C C16 0.28359(14) 1.1622(3) 0.1108(3) 0.0174 Uani 1.0000 . .
    C C17 0.04289(17) 1.1502(4) 0.1460(3) 0.0280 Uani 1.0000 . .
    H H42 0.2606 0.8996 0.6857 0.0241 Uiso 1.0000 . .
    H H41 0.2610 0.7201 0.6290 0.0236 Uiso 1.0000 . .
    H H61 0.3876 1.0135 0.7489 0.0263 Uiso 1.0000 . .
    H H71 0.5297 1.0237 0.7454 0.0292 Uiso 1.0000 . .
    H H81 0.6020 0.8472 0.6120 0.0276 Uiso 1.0000 . .
    H H91 0.5316 0.6627 0.4815 0.0271 Uiso 1.0000 . .
    H H101 0.3910 0.6505 0.4850 0.0248 Uiso 1.0000 . .
    H H141 0.1776 1.2846 0.0485 0.0260 Uiso 1.0000 . .
    H H162 0.3131 1.2050 0.0476 0.0278 Uiso 1.0000 . .
    H H161 0.2891 1.2182 0.1858 0.0279 Uiso 1.0000 . .
    H H163 0.2963 1.0585 0.1218 0.0273 Uiso 1.0000 . .
    H H171 0.0348 1.1957 0.0604 0.0430 Uiso 1.0000 . .
    H H173 0.0259 1.2280 0.2111 0.0430 Uiso 1.0000 . .
    H H172 0.0109 1.0536 0.1544 0.0427 Uiso 1.0000 . .
    H H111 0.0595 1.0101 0.3634 0.0211 Uiso 1.0000 . .
    H H151 0.1736 0.9172 -0.0413 0.0626 Uiso 1.0000 . .
loop_
    _atom_site_aniso_label
    _atom_site_aniso_U_11
    _atom_site_aniso_U_22
    _atom_site_aniso_U_33
    _atom_site_aniso_U_12
    _atom_site_aniso_U_13
    _atom_site_aniso_U_23
    S1 0.0142(3) 0.0288(4) 0.0167(3) 0.0005(2) 0.0001(2) 0.0022(3)
    C2 0.0139(12) 0.0171(12) 0.0173(12) -0.0001(9) -0.0009(9) -0.0038(10)
    S3 0.0123(3) 0.0223(3) 0.0159(3) 0.0019(2) -0.0009(2) 0.0016(2)
    C4 0.0160(12) 0.0258(14) 0.0146(12) 0.0025(10) -0.0014(9) 0.0029(10)
    C5 0.0155(12) 0.0223(13) 0.0130(11) 0.0009(10) -0.0014(9) 0.0051(10)
    C6 0.0218(13) 0.0247(14) 0.0154(13) 0.0034(11) -0.0004(10) 0.0000(11)
    C7 0.0212(13) 0.0281(15) 0.0182(13) -0.0022(11) -0.0040(10) 0.0015(11)
    C8 0.0145(12) 0.0294(15) 0.0219(13) 0.0000(11) -0.0016(10) 0.0051(11)
    C9 0.0201(13) 0.0242(14) 0.0199(13) 0.0043(11) 0.0027(10) 0.0021(11)
    C10 0.0196(12) 0.0211(13) 0.0183(13) -0.0012(10) -0.0021(10) 0.0005(10)
    N11 0.0113(9) 0.0217(11) 0.0179(11) 0.0009(8) -0.0003(8) 0.0015(9)
    N12 0.0157(10) 0.0176(11) 0.0191(11) -0.0008(8) 0.0001(8) 0.0009(9)
    C13 0.0179(13) 0.0184(12) 0.0167(12) 0.0003(10) 0.0001(10) -0.0012(10)
    C14 0.0189(13) 0.0195(13) 0.0229(13) -0.0004(10) -0.0007(10) 0.0036(11)
    S15 0.0372(4) 0.0348(4) 0.0269(4) 0.0010(3) 0.0047(3) 0.0019(3)
    C16 0.0076(11) 0.0178(13) 0.0269(14) -0.0035(9) 0.0069(9) 0.0070(10)
    C17 0.0201(14) 0.0412(18) 0.0225(14) 0.0051(12) -0.0010(11) 0.0102(13)
loop_
    _geom_bond_atom_site_label_1
    _geom_bond_atom_site_label_2
    _geom_bond_site_symmetry_1
    _geom_bond_site_symmetry_2
    _geom_bond_distance
    _geom_bond_publ_flag
    S1 C2 . . 1.659(3) no
    C2 S3 . . 1.761(3) no
    C2 N11 . . 1.350(3) no
    S3 C4 . . 1.823(3) no
    C4 C5 . . 1.514(3) no
    C4 H42 . . 0.972 no
    C4 H41 . . 0.976 no
    C5 C6 . . 1.390(4) no
    C5 C10 . . 1.393(4) no
    C6 C7 . . 1.393(4) no
    C6 H61 . . 0.937 no
    C7 C8 . . 1.382(4) no
    C7 H71 . . 0.947 no
    C8 C9 . . 1.389(4) no
    C8 H81 . . 0.941 no
    C9 C10 . . 1.388(4) no
    C9 H91 . . 0.926 no
    C10 H101 . . 0.941 no
    N11 N12 . . 1.384(3) no
    N11 H111 . . 0.859 no
    N12 C13 . . 1.278(3) no
    C13 C14 . . 1.504(4) no
    C13 C17 . . 1.499(4) no
    C14 S15 . . 1.834(3) no
    C14 C16 . . 1.585(3) no
    C14 H141 . . 0.988 no
    S15 H151 . . 1.385 no
    C16 H162 . . 0.880 no
    C16 H161 . . 0.896 no
    C16 H163 . . 0.894 no
    C17 H171 . . 0.955 no
    C17 H173 . . 0.966 no
    C17 H172 . . 0.963 no
loop_
    _geom_angle_atom_site_label_1
    _geom_angle_atom_site_label_2
    _geom_angle_atom_site_label_3
    _geom_angle_site_symmetry_1
    _geom_angle_site_symmetry_2
    _geom_angle_site_symmetry_3
    _geom_angle
    _geom_angle_publ_flag
    S1 C2 S3 . . . 124.83(15) no
    S1 C2 N11 . . . 122.70(19) no
    S3 C2 N11 . . . 112.46(19) no
    C2 S3 C4 . . . 102.18(12) no
    S3 C4 C5 . . . 105.39(17) no
    S3 C4 H42 . . . 109.5 no
    C5 C4 H42 . . . 111.0 no
    S3 C4 H41 . . . 108.9 no
    C5 C4 H41 . . . 111.4 no
    H42 C4 H41 . . . 110.4 no
    C4 C5 C6 . . . 120.2(2) no
    C4 C5 C10 . . . 120.5(2) no
    C6 C5 C10 . . . 119.2(2) no
    C5 C6 C7 . . . 120.4(3) no
    C5 C6 H61 . . . 119.6 no
    C7 C6 H61 . . . 120.1 no
    C6 C7 C8 . . . 120.1(3) no
    C6 C7 H71 . . . 119.7 no
    C8 C7 H71 . . . 120.2 no
    C7 C8 C9 . . . 119.8(2) no
    C7 C8 H81 . . . 119.6 no
    C9 C8 H81 . . . 120.6 no
    C8 C9 C10 . . . 120.2(3) no
    C8 C9 H91 . . . 120.0 no
    C10 C9 H91 . . . 119.8 no
    C5 C10 C9 . . . 120.3(2) no
    C5 C10 H101 . . . 120.5 no
    C9 C10 H101 . . . 119.2 no
    C2 N11 N12 . . . 117.1(2) no
    C2 N11 H111 . . . 120.2 no
    N12 N11 H111 . . . 122.1 no
    N11 N12 C13 . . . 118.7(2) no
    N12 C13 C14 . . . 115.9(2) no
    N12 C13 C17 . . . 125.4(2) no
    C14 C13 C17 . . . 118.6(2) no
    C13 C14 S15 . . . 109.95(18) no
    C13 C14 C16 . . . 113.7(2) no
    S15 C14 C16 . . . 113.94(19) no
    C13 C14 H141 . . . 105.5 no
    S15 C14 H141 . . . 105.2 no
    C16 C14 H141 . . . 107.8 no
    C14 S15 H151 . . . 94.1 no
    C14 C16 H162 . . . 106.7 no
    C14 C16 H161 . . . 109.1 no
    H162 C16 H161 . . . 110.7 no
    C14 C16 H163 . . . 107.4 no
    H162 C16 H163 . . . 110.6 no
    H161 C16 H163 . . . 112.0 no
    C13 C17 H171 . . . 109.3 no
    C13 C17 H173 . . . 109.8 no
    H171 C17 H173 . . . 108.4 no
    C13 C17 H172 . . . 109.8 no
    H171 C17 H172 . . . 109.7 no
    H173 C17 H172 . . . 109.8 no
loop_
    _geom_hbond_atom_site_label_d
    _geom_hbond_atom_site_label_h
    _geom_hbond_atom_site_label_a
    _geom_hbond_site_symmetry_d
    _geom_hbond_site_symmetry_h
    _geom_hbond_site_symmetry_a
    _geom_hbond_distance_dh
    _geom_hbond_distance_ha
    _geom_hbond_distance_da
    _geom_hbond_angle_dha
    _geom_hbond_publ_flag
    S15 H151 S3 ? ? 4_564 1.38 2.96 4.1860(10)
                                             146 yes
    N11 H111 S1 . . 2_576 0.86 2.72 3.567(2) 168 yes
    C7 H71 Cg . . 3_656 0.95 2.97 3.827(3) 152 yes
