# Supplementary material for: Benzyl N-[(Z)-(1-methyl-2-sulfanyl­propyl­idene)amino]­carbamodithio­ate
Source: Acta Crystallogr Sect E Struct Rep Online. 2013 Jan 4;69(Pt 2):o178. doi: 10.1107/S1600536812051008 (PMC3569240; doi:10.1107/S1600536812051008)
Supplement: Supplementary file 2 [file e-69-0o178-Isup2.hkl]

data_I
#  D:\XcaliburData\1254_SB3M2B(1)\s  At 11:
_audit_creation_date        "12-11-04"
_audit_creation_method      CRYSTALS 

_cell_length_a                    16.3887(4)
_cell_angle_alpha                 90
_cell_length_b                    8.3136(2)
_cell_angle_beta                  90.234(2)
_cell_length_c                    10.1404(3)
_cell_angle_gamma                 90
loop_
 _symmetry_equiv_pos_as_xyz
 'x,y,z'
 '-x,-y,-z'
 '-x,y+1/2,-z+1/2'
 'x,-y+1/2,z+1/2'

# NOTE FO on scale of Fc,      0.15878
# Status flags: 
#    o - used in refinement 
#    < - excluded by I/sigmaI cutoff 
#    l - excluded at low resolution  
#    h - excluded at high resolution  
#    x - excluded for another reason  

loop_
_refln_index_h
_refln_index_k
_refln_index_l
_refln_F_squared_meas
_refln_F_squared_calc
_refln_F_squared_sigma
_refln_observed_status
_refln_refinement_weight
   2   0   0     1499.49        0.00        9.71 l   0.0000E+00
   3   0   0    20629.51        0.00       52.72 l   0.0000E+00
   4   0   0      211.86      314.49        5.57 o   0.8770E-03
   5   0   0     2723.49     2182.33       30.75 o   0.2873E-04
   6   0   0      933.58      643.94       17.86 o   0.2076E-03
   7   0   0     2121.06     1784.76       24.26 o   0.4327E-04
   8   0   0     1326.05      933.57       26.89 o   0.1116E-03
   9   0   0     5182.25     4842.25       57.17 o   0.7562E-05
  10   0   0       86.28       48.57        8.71 o   0.4141E-02
  11   0   0     1972.87     2081.26       40.92 o   0.3752E-04
  12   0   0     3502.07     3766.54       57.52 o   0.1318E-04
  13   0   0      526.66      562.36       24.01 o   0.2966E-03
  14   0   0     1066.16     1129.10       28.62 o   0.1055E-03
  15   0   0     1408.90     1628.47       33.74 o   0.6123E-04
  16   0   0        5.15        1.95        5.54 o   0.2728E-01
  17   0   0      172.55      195.59       15.40 o   0.1154E-02
  18   0   0      117.65      112.21       12.32 o   0.1975E-02
  19   0   0        6.46        9.92        5.29 o   0.2007E-01
  20   0   0      637.61      526.80       30.29 o   0.2604E-03
   1   1   0      651.02        0.00        7.47 l   0.0000E+00
   2   1   0     1636.98        0.00       16.44 l   0.0000E+00
   3   1   0      729.12      546.58        9.89 o   0.2939E-03
   4   1   0     1878.80     1901.87       22.56 o   0.4387E-04
   5   1   0     1018.36     1053.85       13.08 o   0.1237E-03
   6   1   0       72.02       99.75        4.35 o   0.3479E-02
   7   1   0    14823.84    14172.32       81.82 o   0.9535E-06
   8   1   0      617.74      619.67       15.35 o   0.2725E-03
   9   1   0       82.29       64.15        5.74 o   0.4278E-02
  10   1   0        9.11        6.45        3.29 o   0.3510E-01
  11   1   0      513.58      466.18       17.67 o   0.3773E-03
  12   1   0      111.00      102.96        8.98 o   0.2494E-02
  13   1   0      847.91      871.41       24.80 o   0.1572E-03
  14   1   0      193.95      254.31        8.25 o   0.1074E-02
  15   1   0      175.25      207.31       10.91 o   0.1286E-02
  16   1   0       60.25       38.71        7.34 o   0.5798E-02
  17   1   0      192.44      210.21       11.47 o   0.1213E-02
  18   1   0      777.74      778.75       20.76 o   0.1926E-03
  19   1   0      602.90      555.37       16.96 o   0.3139E-03
  20   1   0       -1.87        1.42        6.42 o   0.8127E-02
   0   2   0     1533.28     1678.45       17.75 o   0.5757E-04
   1   2   0     4025.81     3708.30       21.48 o   0.1226E-04
   2   2   0     1037.55     1076.72       13.74 o   0.1188E-03
   3   2   0     5595.82     5471.72       28.08 o   0.6099E-05
   4   2   0     1843.81     1704.11       16.42 o   0.5069E-04
   5   2   0       57.33       53.10        3.28 o   0.6216E-02
   6   2   0      578.08      617.07       17.18 o   0.2813E-03
   7   2   0      450.48      460.50       16.33 o   0.4064E-03
   8   2   0      230.55      214.89       10.14 o   0.1110E-02
   9   2   0       30.91       56.85        6.12 o   0.6045E-02
  10   2   0      529.04      586.06       21.60 o   0.2897E-03
  11   2   0        2.00        0.47        4.66 o   0.3302E-01
  12   2   0      966.54     1131.85       32.32 o   0.1095E-03
  13   2   0       30.25       32.58        6.24 o   0.8160E-02
  14   2   0      510.29      593.80       12.55 o   0.3337E-03
  15   2   0       77.01       90.78        5.91 o   0.3670E-02
  16   2   0       40.61       45.27        6.32 o   0.6333E-02
  17   2   0       85.43       87.04        7.85 o   0.3304E-02
  18   2   0       29.06       21.88        4.89 o   0.1147E-01
  19   2   0      141.94      126.94        9.43 o   0.2040E-02
   1   3   0      357.72      291.44        6.80 o   0.7724E-03
   2   3   0      132.52      157.04        4.40 o   0.1983E-02
   3   3   0      284.12      271.45        6.74 o   0.8967E-03
   4   3   0     2948.33     2975.94       26.51 o   0.1984E-04
   5   3   0     4669.08     4603.96       36.43 o   0.8521E-05
   6   3   0      267.42      270.73        9.68 o   0.9041E-03
   7   3   0     6146.00     6753.81       64.90 o   0.4405E-05
   8   3   0     1403.96     1553.24       23.65 o   0.6528E-04
   9   3   0      403.47      415.19       13.70 o   0.4921E-03
  10   3   0      184.21      135.26       11.65 o   0.1667E-02
  11   3   0      100.73      107.52        8.06 o   0.2655E-02
  12   3   0       36.20       26.71        5.11 o   0.9698E-02
  13   3   0      504.15      554.37       12.60 o   0.3297E-03
  14   3   0        6.68        1.41        3.35 o   0.5235E-01
  15   3   0       16.41        9.33        3.80 o   0.2224E-01
  16   3   0      468.19      468.03       19.73 o   0.4026E-03
  17   3   0      459.03      417.67       15.64 o   0.4579E-03
  18   3   0      620.79      584.62       19.17 o   0.2883E-03
  19   3   0     1814.01     1487.96       53.02 o   0.5460E-04
   0   4   0     6305.37     5261.94       99.94 o   0.5597E-05
   1   4   0     2000.53     1790.97       25.17 o   0.4477E-04
   2   4   0     1580.64     1391.46       22.83 o   0.6862E-04
   3   4   0       62.18       44.05        5.44 o   0.5743E-02
   4   4   0       13.25       13.69        3.78 o   0.2077E-01
   5   4   0      570.60      505.70       17.21 o   0.3351E-03
   6   4   0     2508.96     2367.73       43.67 o   0.2723E-04
   7   4   0        7.25       10.02        3.95 o   0.2628E-01
   8   4   0      113.59      120.11        9.11 o   0.2260E-02
   9   4   0        8.79       11.22        3.75 o   0.2443E-01
  10   4   0      239.98      286.39       13.79 o   0.8376E-03
  11   4   0     1432.24     1544.38       33.68 o   0.6390E-04
  12   4   0       48.43       63.07        5.56 o   0.5285E-02
  13   4   0      155.41      177.90       12.79 o   0.1397E-02
  14   4   0      606.63      575.50       23.23 o   0.2740E-03
  15   4   0        2.32        2.56        5.19 o   0.2668E-01
  16   4   0       30.09       33.69        5.91 o   0.8542E-02
  17   4   0      395.86      412.05       16.44 o   0.4938E-03
  18   4   0      760.31      744.81       21.59 o   0.2026E-03
   1   5   0      232.59      339.97       15.52 o   0.6865E-03
   2   5   0     1644.99     1721.06       40.29 o   0.4993E-04
   3   5   0       32.80       25.93        6.82 o   0.8279E-02
   4   5   0      156.09      115.77        8.98 o   0.2068E-02
   5   5   0     1403.21     1362.47       26.38 o   0.7420E-04
   6   5   0       76.17       55.10        8.17 o   0.4201E-02
   7   5   0        9.17        0.52        3.90 o   0.4117E-01
   8   5   0      205.08      203.26       11.32 o   0.1182E-02
   9   5   0      243.54      286.62       13.97 o   0.8174E-03
  10   5   0     1649.59     1807.25       28.63 o   0.5044E-04
  11   5   0       44.04       30.61        7.50 o   0.6736E-02
  12   5   0       75.43       85.85        9.55 o   0.3132E-02
  13   5   0     1050.50     1016.32       31.30 o   0.1170E-03
  14   5   0     1643.91     1587.04       37.90 o   0.5645E-04
  15   5   0       78.24       70.13        8.92 o   0.3441E-02
  16   5   0       94.48       89.10       10.19 o   0.2816E-02
  17   5   0      141.26      109.55       10.33 o   0.2135E-02
   0   6   0      233.68      257.14       22.57 o   0.7021E-03
   1   6   0       20.19       11.69        5.00 o   0.1531E-01
   2   6   0      514.02      604.32       23.89 o   0.2823E-03
   3   6   0     1239.15     1183.22       37.53 o   0.8633E-04
   4   6   0      294.33      315.86       19.36 o   0.6230E-03
   5   6   0      382.04      409.18       22.38 o   0.4360E-03
   6   6   0      112.39      135.92       13.18 o   0.1759E-02
   7   6   0      210.14      206.23       11.46 o   0.1171E-02
   8   6   0      352.81      374.48       12.19 o   0.5781E-03
   9   6   0      311.21      330.92       16.17 o   0.6414E-03
  10   6   0      843.99      936.84       32.72 o   0.1372E-03
  11   6   0      560.39      597.30       38.49 o   0.2164E-03
  12   6   0     2900.62     2925.40       59.00 o   0.1949E-04
  13   6   0        1.34        9.46        6.42 o   0.3488E-02
  14   6   0       76.42       76.69        9.98 o   0.3252E-02
  15   6   0       -8.88        1.91        5.14 o   0.2592E-01
   1   7   0      881.78      941.33       16.61 o   0.1490E-03
   2   7   0      214.73      229.69        8.25 o   0.1131E-02
   3   7   0      378.78      401.19       12.46 o   0.5210E-03
   4   7   0       28.11       39.32        5.49 o   0.7957E-02
   5   7   0      599.70      582.49       18.73 o   0.2894E-03
   6   7   0        5.20        0.17        4.07 o   0.4761E-01
   7   7   0       24.16       20.04        5.09 o   0.1223E-01
   8   7   0        9.35        2.05        5.60 o   0.2248E-01
   9   7   0       19.00       20.35        9.92 o   0.6788E-02
  10   7   0      126.16      165.17       18.71 o   0.1189E-02
  11   7   0      755.82      692.89       39.70 o   0.1720E-03
  12   7   0       47.02       52.42        8.04 o   0.4953E-02
  13   7   0      783.49      714.14       24.71 o   0.1967E-03
  14   7   0       59.22       41.63        9.91 o   0.4439E-02
   0   8   0       35.86       36.35        9.77 o   0.5255E-02
   1   8   0      224.27      234.20       10.27 o   0.1074E-02
   2   8   0      346.86      370.77       11.60 o   0.5883E-03
   3   8   0      118.42      113.93        7.42 o   0.2474E-02
   4   8   0       38.46       47.67        4.37 o   0.7316E-02
   5   8   0     1017.41      981.22       22.65 o   0.1276E-03
   6   8   0     1137.49     1101.30       27.09 o   0.1049E-03
   7   8   0      214.22      231.45       15.24 o   0.9677E-03
   8   8   0      244.92      239.97       22.41 o   0.7178E-03
   9   8   0     1000.45      970.12       41.46 o   0.1144E-03
  10   8   0      153.07      123.23       16.38 o   0.1458E-02
  11   8   0        3.95        0.42        3.85 o   0.5219E-01
  12   8   0        5.16        0.06        3.43 o   0.6175E-01
   1   9   0       16.24       18.46        4.90 o   0.1407E-01
   2   9   0      312.87      299.99       11.48 o   0.7464E-03
   3   9   0      545.54      543.18       14.80 o   0.3348E-03
   4   9   0       19.19       19.68        4.10 o   0.1538E-01
   5   9   0      169.11      160.83        9.54 o   0.1592E-02
   6   9   0        4.07        2.36        4.23 o   0.3966E-01
   7   9   0        3.80        0.92        3.66 o   0.5620E-01
   8   9   0      338.58      369.45       13.74 o   0.5846E-03
   9   9   0     1076.90      958.85       22.31 o   0.1294E-03
 -19   1   1      179.06      160.34       11.10 o   0.1529E-02
 -18   1   1      662.40      687.28       22.00 o   0.2303E-03
 -17   1   1      860.37      764.77       22.56 o   0.1880E-03
 -16   1   1        5.49        2.23        3.93 o   0.4298E-01
 -15   1   1      248.38      242.60       10.32 o   0.1013E-02
 -14   1   1       13.03        3.27        3.07 o   0.4102E-01
 -13   1   1      366.72      401.24       14.33 o   0.5244E-03
 -12   1   1      999.98     1009.31       22.38 o   0.1266E-03
 -11   1   1        8.11        4.95        3.07 o   0.3761E-01
 -10   1   1      785.34      832.19       17.44 o   0.1779E-03
  -9   1   1      172.44      127.86        8.03 o   0.1928E-02
  -8   1   1     3304.05     3372.34       30.31 o   0.1591E-04
  -7   1   1      386.67      308.32        9.81 o   0.6938E-03
  -6   1   1     3723.43     4032.93       27.58 o   0.1165E-04
  -5   1   1     4677.19     4921.68       22.67 o   0.7947E-05
  -4   1   1       12.65        3.62        2.13 o   0.4468E-01
  -3   1   1      642.33      691.71       18.01 o   0.2358E-03
  -2   1   1     1253.07        0.00       11.76 l   0.0000E+00
  -1   1   1      530.51        0.00        8.23 l   0.0000E+00
   0   1   1     4457.91        0.00       32.91 l   0.0000E+00
   1   1   1      177.03        0.00        3.85 l   0.0000E+00
   2   1   1     1795.09        0.00       19.06 l   0.0000E+00
   3   1   1       15.25        3.81        1.99 o   0.4443E-01
   4   1   1      185.23      297.64        8.67 o   0.9425E-03
   5   1   1     3768.78     3540.05       27.29 o   0.1349E-04
   6   1   1    14464.25    14344.58       54.01 o   0.9543E-06
   7   1   1        7.35        5.72        3.01 o   0.3831E-01
   8   1   1     5278.27     4850.91       44.26 o   0.7310E-05
   9   1   1     5682.29     5680.33       49.81 o   0.5769E-05
  10   1   1       31.56       46.67        5.04 o   0.7086E-02
  11   1   1      110.92       96.84        8.71 o   0.2672E-02
  12   1   1       93.14      101.54        8.70 o   0.2641E-02
  13   1   1      130.21      104.21       10.13 o   0.2239E-02
  14   1   1      604.76      623.31       17.05 o   0.2695E-03
  15   1   1      140.77      183.53        8.70 o   0.1512E-02
  16   1   1       67.38       64.50        7.46 o   0.4189E-02
  17   1   1      593.10      621.21       19.20 o   0.2799E-03
  18   1   1      436.11      397.88       15.82 o   0.5092E-03
  19   1   1      139.53      147.43        8.72 o   0.1885E-02
 -19   2   1      355.61      331.73       14.18 o   0.6258E-03
 -18   2   1      280.52      282.32       12.08 o   0.8259E-03
 -17   2   1      555.00      571.95       17.72 o   0.3127E-03
 -16   2   1      270.58      279.09       13.04 o   0.8408E-03
 -15   2   1        4.43        0.37        4.09 o   0.4753E-01
 -14   2   1       12.91        8.21        3.26 o   0.2935E-01
 -13   2   1     1683.12     1844.90       36.14 o   0.4748E-04
 -12   2   1     1876.79     1949.93       36.92 o   0.4178E-04
 -11   2   1      642.15      721.01       20.87 o   0.2250E-03
 -10   2   1     3869.12     3985.08       47.78 o   0.1151E-04
  -9   2   1      108.64       61.68        6.89 o   0.3766E-02
  -8   2   1      280.73      227.97        9.99 o   0.9905E-03
  -7   2   1     1697.06     1381.54       25.42 o   0.6549E-04
  -6   2   1       52.20       93.95        5.42 o   0.3902E-02
  -5   2   1     2870.33     2725.54       33.21 o   0.2185E-04
  -4   2   1     2170.86     1768.21       20.18 o   0.4292E-04
  -3   2   1      871.08      820.88        9.78 o   0.1781E-03
  -2   2   1     2285.21     2038.27       16.48 o   0.3644E-04
  -1   2   1    23172.73    23744.44       63.98 o   0.3586E-06
   0   2   1    11944.84    11083.56       65.61 o   0.1491E-05
   1   2   1    24691.85    26427.55       92.08 o   0.2977E-06
   2   2   1    15748.24    16394.47       44.48 o   0.7544E-06
   3   2   1      154.08       91.92        4.87 o   0.2760E-02
   4   2   1       56.28       28.18        2.85 o   0.9224E-02
   5   2   1      645.55      711.88       10.09 o   0.2395E-03
   6   2   1     1250.56     1295.30       20.35 o   0.8630E-04
   7   2   1     1332.98     1330.57       26.60 o   0.7879E-04
   8   2   1      335.90      277.01       15.06 o   0.7308E-03
   9   2   1       47.15       73.53        6.86 o   0.4358E-02
  10   2   1      156.20      158.82       11.99 o   0.1584E-02
  11   2   1      104.90      149.30        9.20 o   0.2024E-02
  12   2   1      104.47      115.35        9.15 o   0.2420E-02
  13   2   1     1325.84     1446.72       32.22 o   0.7165E-04
  14   2   1      645.55      708.36       16.70 o   0.2429E-03
  15   2   1      269.13      281.05       12.21 o   0.8122E-03
  16   2   1      560.88      549.80       21.44 o   0.3075E-03
  17   2   1       16.83       11.46        4.90 o   0.1894E-01
  18   2   1      385.57      348.30       14.48 o   0.5936E-03
  19   2   1      930.03      853.79       19.34 o   0.1590E-03
 -18   3   1      476.73      494.73       14.31 o   0.3942E-03
 -17   3   1      477.98      468.12       16.02 o   0.4030E-03
 -16   3   1      169.36      192.26       12.07 o   0.1299E-02
 -15   3   1        1.56        3.34        3.44 o   0.3460E-01
 -14   3   1       52.39       65.30        5.77 o   0.4871E-02
 -13   3   1     1576.94     1751.21       23.54 o   0.5428E-04
 -12   3   1      616.85      669.53       19.31 o   0.2487E-03
 -11   3   1     1568.42     1755.46       29.49 o   0.5338E-04
 -10   3   1      360.97      419.45       13.74 o   0.5264E-03
  -9   3   1        1.17        4.16        3.72 o   0.1714E-01
  -8   3   1      242.30      279.04       12.19 o   0.8756E-03
  -7   3   1     1823.50     1646.53       30.87 o   0.5105E-04
  -6   3   1     1387.93     1441.21       25.70 o   0.7096E-04
  -5   3   1     1588.58     1409.56       26.14 o   0.6644E-04
  -4   3   1       98.90      127.66        5.07 o   0.2574E-02
  -3   3   1      862.93      748.02       13.27 o   0.1926E-03
  -2   3   1      641.62      524.63       11.91 o   0.3261E-03
  -1   3   1      133.18      132.50        6.05 o   0.2223E-02
   0   3   1       49.36       60.61        4.38 o   0.5517E-02
   1   3   1      110.29       87.08        5.19 o   0.3247E-02
   2   3   1     1340.77     1373.44       12.88 o   0.7875E-04
   3   3   1      140.83      146.98        4.93 o   0.2015E-02
   4   3   1     1305.03     1190.14       18.08 o   0.9218E-04
   5   3   1      215.62      130.36        9.48 o   0.1599E-02
   6   3   1      266.22      220.76        9.21 o   0.1064E-02
   7   3   1      299.49      332.32       12.10 o   0.6852E-03
   8   3   1      935.35      946.79       22.16 o   0.1402E-03
   9   3   1      304.73      297.65       13.63 o   0.7301E-03
  10   3   1       51.73       71.89        6.46 o   0.4475E-02
  11   3   1      876.55      916.88       25.33 o   0.1469E-03
  12   3   1       65.66       75.60        8.34 o   0.3512E-02
  13   3   1      165.07      174.36        8.81 o   0.1541E-02
  14   3   1     1067.07     1149.14       26.96 o   0.1049E-03
  15   3   1      381.37      439.70       22.98 o   0.4134E-03
  16   3   1       49.91       35.93        9.34 o   0.5034E-02
  17   3   1       50.92       47.08        7.40 o   0.5506E-02
  18   3   1       82.07       63.44        8.26 o   0.3962E-02
  19   3   1        7.12        3.80        3.98 o   0.3804E-01
 -18   4   1       50.59       32.78        9.21 o   0.5613E-02
 -17   4   1      147.44      161.15       13.65 o   0.1446E-02
 -16   4   1       21.96       14.95        4.79 o   0.1550E-01
 -15   4   1      392.01      356.53       15.87 o   0.5627E-03
 -14   4   1      260.88      253.98       15.93 o   0.8237E-03
 -13   4   1     1045.47     1123.21       26.76 o   0.1111E-03
 -12   4   1      338.23      359.12       13.73 o   0.5940E-03
 -11   4   1       77.08       89.56        8.64 o   0.3114E-02
 -10   4   1        7.49       15.30        4.26 o   0.2105E-01
  -9   4   1      173.53      173.59       11.77 o   0.1372E-02
  -8   4   1      113.62      129.55       11.42 o   0.1963E-02
  -7   4   1        8.88        3.93        4.13 o   0.3123E-01
  -6   4   1      326.96      273.59       14.38 o   0.7425E-03
  -5   4   1       15.12       10.90        4.15 o   0.2084E-01
  -4   4   1     2098.52     2060.55       37.68 o   0.3612E-04
  -3   4   1       74.69       19.79        6.16 o   0.7085E-02
  -2   4   1       83.18       48.60        6.07 o   0.4837E-02
  -1   4   1     2832.89     3005.05       30.80 o   0.1976E-04
   0   4   1     1016.14      999.55       18.42 o   0.1284E-03
   1   4   1      150.11      200.46        7.45 o   0.1513E-02
   2   4   1     2762.24     2599.01       35.49 o   0.2353E-04
   3   4   1      229.25      209.58       12.03 o   0.1077E-02
   4   4   1     2371.52     2289.30       34.49 o   0.2997E-04
   5   4   1        3.93        8.61        3.83 o   0.3163E-01
   6   4   1       41.41       43.19        4.70 o   0.7193E-02
   7   4   1       18.28       11.49        3.98 o   0.2021E-01
   8   4   1      710.68      785.85       18.50 o   0.2016E-03
   9   4   1      853.61      882.42       24.86 o   0.1535E-03
  10   4   1      106.31      106.35        9.89 o   0.2442E-02
  11   4   1     5309.74     5455.88       64.89 o   0.6384E-05
  12   4   1      108.17       97.38        7.99 o   0.2806E-02
  13   4   1      625.22      690.47       18.49 o   0.2451E-03
  14   4   1      335.09      347.64       17.59 o   0.5897E-03
  15   4   1      205.80      245.05       13.71 o   0.9972E-03
  16   4   1        5.84        2.52        5.63 o   0.2524E-01
  17   4   1       65.99       70.62        7.21 o   0.4062E-02
  18   4   1        8.00        0.73        3.72 o   0.4503E-01
 -17   5   1     1192.54     1113.85       38.90 o   0.9558E-04
 -16   5   1       -0.24        9.28        5.73 o   0.2320E-03
 -15   5   1       97.46       91.79       10.82 o   0.2594E-02
 -14   5   1       -3.36        2.05        6.40 o   0.2177E-01
 -13   5   1       75.96       79.02        9.56 o   0.3183E-02
 -12   5   1     1887.53     1975.87       36.03 o   0.4124E-04
 -11   5   1        4.79        2.19        4.69 o   0.3536E-01
 -10   5   1      370.52      414.30       14.38 o   0.5080E-03
  -9   5   1      476.43      460.12       20.30 o   0.3813E-03
  -8   5   1      350.66      381.79       17.12 o   0.5393E-03
  -7   5   1       49.74       44.22        6.12 o   0.6177E-02
  -6   5   1     1889.32     2018.95       38.24 o   0.3987E-04
  -5   5   1      278.30      340.77       12.53 o   0.7020E-03
  -4   5   1      896.45      904.15       23.93 o   0.1466E-03
  -3   5   1      505.39      584.56       15.49 o   0.3229E-03
  -2   5   1       29.91       37.68        4.19 o   0.9218E-02
  -1   5   1       16.64       13.05        5.35 o   0.1595E-01
   0   5   1     1230.74     1144.87       33.98 o   0.9232E-04
   1   5   1      262.14      286.13       16.28 o   0.7604E-03
   2   5   1     1470.42     1415.05       37.66 o   0.6691E-04
   3   5   1      231.79      194.07       15.97 o   0.1011E-02
   4   5   1     1739.74     1673.40       42.98 o   0.4970E-04
   5   5   1       49.04       49.42       12.34 o   0.3558E-02
   6   5   1     1624.75     1628.70       32.86 o   0.5573E-04
   7   5   1      217.33      235.39       12.79 o   0.1024E-02
   8   5   1      876.44      920.46       26.22 o   0.1471E-03
   9   5   1      661.52      725.18       23.22 o   0.2163E-03
  10   5   1       21.81       19.91        4.55 o   0.1310E-01
  11   5   1       25.51       36.45        6.43 o   0.7973E-02
  12   5   1      457.28      436.47       20.48 o   0.3954E-03
  13   5   1      374.14      368.36       18.92 o   0.5195E-03
  14   5   1      264.74      253.15       15.70 o   0.8276E-03
  15   5   1       -0.62        0.08        2.82 o   0.3961E-02
  16   5   1      437.96      392.93       19.45 o   0.4636E-03
  17   5   1       16.75        8.80        5.16 o   0.1797E-01
 -16   6   1      135.60      116.51       12.91 o   0.1899E-02
 -15   6   1       41.71       39.15        6.40 o   0.6913E-02
 -14   6   1      169.56      175.49       13.08 o   0.1354E-02
 -13   6   1      179.63      194.70       14.53 o   0.1160E-02
 -12   6   1      186.48      192.33       15.56 o   0.1124E-02
 -11   6   1      376.42      425.77       31.01 o   0.3666E-03
 -10   6   1       43.27       45.15        8.74 o   0.4938E-02
  -9   6   1      269.43      285.16       15.56 o   0.7721E-03
  -8   6   1      120.09      143.48        7.58 o   0.2064E-02
  -7   6   1      657.27      694.67       18.51 o   0.2329E-03
  -6   6   1       42.15       37.56        5.80 o   0.7455E-02
  -5   6   1     1595.71     1564.25       35.83 o   0.5748E-04
  -4   6   1     1551.46     1560.78       44.23 o   0.5616E-04
  -3   6   1      123.20      143.98       12.49 o   0.1701E-02
  -2   6   1       33.48       14.76        6.88 o   0.9863E-02
  -1   6   1       55.54       65.94        8.46 o   0.4042E-02
   0   6   1      151.66      137.02       12.63 o   0.1619E-02
   1   6   1     1666.51     1510.03       62.01 o   0.5097E-04
   2   6   1      342.94      292.24       28.86 o   0.4809E-03
   3   6   1       63.12       46.01       13.72 o   0.3040E-02
   4   6   1       -2.24        0.46        6.78 o   0.9459E-02
   5   6   1       38.89       47.78       12.39 o   0.3622E-02
   6   6   1      343.85      393.10       31.98 o   0.3743E-03
   7   6   1     1278.76     1412.63       25.58 o   0.7610E-04
   8   6   1      256.24      289.37       12.02 o   0.8236E-03
   9   6   1      128.91      169.62       21.57 o   0.1025E-02
  10   6   1      135.77      141.01       21.56 o   0.1098E-02
  11   6   1       37.97       41.20       13.76 o   0.3385E-02
  12   6   1       -1.49        2.97       10.60 o   0.7040E-03
  13   6   1      308.74      304.69       19.55 o   0.6366E-03
  14   6   1       12.33        8.35        6.19 o   0.1591E-01
  15   6   1        3.53        5.58        5.35 o   0.2478E-01
  16   6   1       24.71       21.52        7.07 o   0.9403E-02
 -14   7   1        8.40        2.89        4.71 o   0.2749E-01
 -13   7   1       41.47       46.29        9.08 o   0.4847E-02
 -12   7   1      165.12      154.14       18.41 o   0.1186E-02
 -11   7   1      472.12      452.45       21.81 o   0.3880E-03
 -10   7   1      468.57      483.12       32.26 o   0.3028E-03
  -9   7   1       13.60        7.20        6.26 o   0.1555E-01
  -8   7   1     1042.74     1047.28       49.09 o   0.9806E-04
  -7   7   1      860.69      902.11       30.88 o   0.1440E-03
  -6   7   1       -1.31        0.93        8.66 o   0.1222E-02
  -5   7   1        1.90        1.20        6.15 o   0.9818E-02
  -4   7   1       36.90       44.62        7.51 o   0.5776E-02
  -3   7   1      313.31      321.09       17.67 o   0.6209E-03
  -2   7   1      242.88      218.03       12.82 o   0.1006E-02
  -1   7   1       26.04       10.36        5.31 o   0.1476E-01
   0   7   1      518.95      592.88       14.03 o   0.3166E-03
   1   7   1      194.73      206.78        8.14 o   0.1293E-02
   2   7   1      347.95      347.57       10.69 o   0.6468E-03
   3   7   1      333.85      355.23       11.38 o   0.6269E-03
   4   7   1     1792.27     1905.82       28.34 o   0.4512E-04
   5   7   1      161.97      160.47        9.67 o   0.1641E-02
   6   7   1       19.01       18.79        4.46 o   0.1483E-01
   7   7   1      100.13       98.55        8.27 o   0.2826E-02
   8   7   1        2.13        0.86        5.75 o   0.1642E-01
   9   7   1       35.16       39.24       11.17 o   0.4303E-02
  10   7   1      738.56      742.11       41.23 o   0.1611E-03
  11   7   1      464.09      458.67       32.43 o   0.3117E-03
  12   7   1      204.56      181.41       14.61 o   0.1180E-02
  13   7   1        0.39        3.24        3.83 o   0.1149E-02
  14   7   1      259.68      252.78       17.69 o   0.7904E-03
 -12   8   1        3.07        0.85        4.98 o   0.3405E-01
 -11   8   1      213.98      198.70       11.87 o   0.1178E-02
 -10   8   1       28.66       16.33        6.27 o   0.1128E-01
  -9   8   1      226.48      206.78       20.02 o   0.8677E-03
  -8   8   1       -9.31        0.84        6.06 o   0.2178E-01
  -7   8   1       12.00        7.34        5.32 o   0.1903E-01
  -6   8   1       23.15       26.28        6.88 o   0.8895E-02
  -5   8   1       79.68       71.54        9.76 o   0.3388E-02
  -4   8   1       35.46       22.58        7.96 o   0.7517E-02
  -3   8   1      860.87      822.57       25.32 o   0.1668E-03
  -2   8   1       15.57        1.87       10.48 o   0.7936E-02
  -1   8   1       88.44       81.06       10.31 o   0.2931E-02
   0   8   1     1095.29     1047.70       22.06 o   0.1157E-03
   1   8   1      153.53      156.17        9.28 o   0.1749E-02
   2   8   1      130.97      123.72        8.39 o   0.2170E-02
   3   8   1      285.64      298.33       11.27 o   0.7701E-03
   4   8   1      328.95      338.88       11.99 o   0.6494E-03
   5   8   1       45.97       42.20        5.11 o   0.6959E-02
   6   8   1       22.72       16.76        4.76 o   0.1477E-01
   7   8   1       31.95       47.39        9.96 o   0.4581E-02
   8   8   1       49.83       49.84       12.86 o   0.3310E-02
   9   8   1     2235.92     2198.45       61.66 o   0.3059E-04
  10   8   1       14.64       17.41        8.47 o   0.8645E-02
  11   8   1     1276.86     1206.58       28.71 o   0.8980E-04
  12   8   1      320.07      314.30       12.97 o   0.7036E-03
  -9   9   1       13.27       20.58        5.17 o   0.1340E-01
  -8   9   1       66.12       61.55        5.37 o   0.4997E-02
  -7   9   1       49.25       55.58        6.48 o   0.5121E-02
  -6   9   1       24.87       33.40        4.48 o   0.1021E-01
  -5   9   1       34.83       29.19        5.39 o   0.8971E-02
  -4   9   1      176.60      166.41       10.43 o   0.1471E-02
  -3   9   1       44.41       42.84        7.02 o   0.5865E-02
  -2   9   1      482.33      462.87       21.05 o   0.3727E-03
  -1   9   1      105.61      121.33       12.45 o   0.1969E-02
   0   9   1      145.62      126.78       15.30 o   0.1532E-02
   1   9   1      954.81      849.88       23.68 o   0.1517E-03
   2   9   1      647.91      612.35       15.04 o   0.2700E-03
   3   9   1        6.79        3.30        5.05 o   0.2812E-01
   4   9   1       10.04        8.15        3.67 o   0.2808E-01
   5   9   1       14.81       11.31        4.91 o   0.1838E-01
   6   9   1       63.00       58.01       10.97 o   0.3414E-02
   7   9   1      146.35      160.89       14.83 o   0.1387E-02
   8   9   1       22.81       23.78        6.76 o   0.9817E-02
   9   9   1       14.76        6.53        5.15 o   0.2003E-01
  -2  10   1       35.60       41.12        6.99 o   0.6573E-02
  -1  10   1      963.65      991.58       20.30 o   0.1323E-03
   0  10   1       22.09       20.70        4.81 o   0.1350E-01
   1  10   1       14.09        3.87        4.19 o   0.2759E-01
 -19   0   2      340.92      236.82       25.13 o   0.6169E-03
 -18   0   2     2094.86     1964.07       64.25 o   0.3597E-04
 -17   0   2      318.12      319.71       18.22 o   0.6320E-03
 -16   0   2      614.20      599.29       25.89 o   0.2649E-03
 -15   0   2     2260.95     2451.85       49.43 o   0.2883E-04
 -14   0   2      348.94      396.34       14.09 o   0.5532E-03
 -13   0   2     1156.88     1170.54       34.73 o   0.9559E-04
 -12   0   2     2235.11     2252.47       45.88 o   0.3083E-04
 -11   0   2     4496.94     4558.43       61.50 o   0.8681E-05
 -10   0   2       86.67       76.54        8.72 o   0.3230E-02
  -9   0   2     3215.07     3066.03       45.58 o   0.1740E-04
  -8   0   2      291.97      131.38       10.55 o   0.1399E-02
  -7   0   2     2247.27     2337.82       22.84 o   0.3145E-04
  -6   0   2      972.99      852.48       16.57 o   0.1557E-03
  -5   0   2     1047.37     1162.55       18.85 o   0.1066E-03
  -4   0   2    18944.76    18930.24       77.82 o   0.5504E-06
  -3   0   2      922.72      752.81       22.32 o   0.1740E-03
  -2   0   2     8780.08     8942.40       44.34 o   0.2425E-05
  -1   0   2     1383.19      941.10       19.05 o   0.1132E-03
   0   0   2     9009.78        0.00       46.24 l   0.0000E+00
   1   0   2     1220.61      797.92       21.33 o   0.1406E-03
   2   0   2      981.53      780.42       18.02 o   0.1692E-03
   3   0   2     6174.01     6360.03       45.56 o   0.4708E-05
   4   0   2     4968.53     4963.08       44.16 o   0.7365E-05
   5   0   2     1206.49     1089.75       15.56 o   0.1091E-03
   6   0   2     1467.56     1307.11       24.05 o   0.7630E-04
   7   0   2     1289.22     1397.84       24.82 o   0.7892E-04
   8   0   2      176.41      337.06       10.58 o   0.8366E-03
   9   0   2     1767.33     1675.88       34.16 o   0.5008E-04
  10   0   2      218.72      268.43       19.83 o   0.7632E-03
  11   0   2      426.64      508.11       29.23 o   0.3188E-03
  12   0   2      287.70      329.11       25.36 o   0.5322E-03
  13   0   2      411.40      501.64       31.05 o   0.3200E-03
  14   0   2      690.38      658.59       24.02 o   0.2218E-03
  15   0   2     1779.09     2025.50       48.00 o   0.4057E-04
  16   0   2      103.40      109.90       12.54 o   0.1989E-02
  17   0   2       11.14       18.09        5.85 o   0.1380E-01
  18   0   2       11.64       15.16        6.25 o   0.1292E-01
  19   0   2      282.60      189.41       16.57 o   0.9654E-03
 -19   1   2      437.96      346.29       19.23 o   0.5099E-03
 -18   1   2      333.78      307.27       13.05 o   0.7177E-03
 -17   1   2      334.37      339.20       13.90 o   0.6367E-03
 -16   1   2      553.34      543.35       16.36 o   0.3280E-03
 -15   1   2      550.44      652.93       16.49 o   0.2797E-03
 -14   1   2       15.01       10.70        3.29 o   0.2438E-01
 -13   1   2       23.23       19.93        5.64 o   0.1118E-01
 -12   1   2      645.56      698.14       26.14 o   0.2228E-03
 -11   1   2     3171.08     3247.03       37.45 o   0.1684E-04
 -10   1   2      377.67      406.49       12.69 o   0.5300E-03
  -9   1   2      273.04      322.72       10.07 o   0.7787E-03
  -8   1   2      290.53      324.96        8.63 o   0.7539E-03
  -7   1   2      445.78      471.89        9.06 o   0.4367E-03
  -6   1   2       28.08       16.50        2.97 o   0.1649E-01
  -5   1   2     1368.87     1359.59       19.13 o   0.7698E-04
  -4   1   2     3789.40     3377.59       18.34 o   0.1435E-04
  -3   1   2     1723.96     1575.89       23.08 o   0.5728E-04
  -2   1   2     1787.51     1457.72       19.16 o   0.6117E-04
  -1   1   2     5831.20     5394.67       33.02 o   0.6025E-05
   0   1   2     3205.40     3052.50       21.51 o   0.1807E-04
   1   1   2      100.79       64.47        4.08 o   0.4196E-02
   2   1   2     2983.72     2397.01       23.92 o   0.2488E-04
   3   1   2      271.85      282.73        5.77 o   0.9022E-03
   4   1   2     1032.28      847.24       12.64 o   0.1541E-03
   5   1   2        7.46        5.56        2.29 o   0.5214E-01
   6   1   2      760.40      733.50       12.35 o   0.2139E-03
   7   1   2     4230.83     3727.74       44.30 o   0.1164E-04
   8   1   2       34.70       13.67        4.54 o   0.1361E-01
   9   1   2      452.18      379.41       14.65 o   0.4928E-03
  10   1   2     1721.93     1654.14       29.97 o   0.5310E-04
  11   1   2      208.17      261.43       14.72 o   0.9090E-03
  12   1   2      396.92      427.21       21.37 o   0.4293E-03
  13   1   2      650.06      773.99       28.49 o   0.1910E-03
  14   1   2       14.69       14.96        4.14 o   0.1721E-01
  15   1   2      601.83      702.16       16.20 o   0.2456E-03
  16   1   2      266.60      290.45       15.08 o   0.7541E-03
  17   1   2        8.57        7.53        4.40 o   0.2488E-01
  18   1   2        2.28        9.55        4.13 o   0.2844E-01
  19   1   2      180.44      151.23        9.30 o   0.1701E-02
 -19   2   2       60.58       54.99        4.72 o   0.5916E-02
 -18   2   2       26.61       28.94        4.60 o   0.1053E-01
 -17   2   2       28.52       30.32        5.43 o   0.9377E-02
 -16   2   2      425.24      405.32       16.28 o   0.4890E-03
 -15   2   2      347.31      387.09       14.98 o   0.5479E-03
 -14   2   2      347.52      390.09       13.38 o   0.5598E-03
 -13   2   2       -0.67        5.07        1.58 o   0.1833E-01
 -12   2   2      835.64      876.03       24.95 o   0.1583E-03
 -11   2   2      176.63      207.28       11.36 o   0.1248E-02
 -10   2   2       19.21       12.96        4.26 o   0.1761E-01
  -9   2   2      202.26      186.47       10.87 o   0.1300E-02
  -8   2   2      215.56      210.08        9.47 o   0.1190E-02
  -7   2   2       59.86       38.17        6.20 o   0.6248E-02
  -6   2   2      109.77      101.39        6.18 o   0.2832E-02
  -5   2   2      244.30      275.39       10.05 o   0.8706E-03
  -4   2   2       27.80       45.92        4.87 o   0.7721E-02
  -3   2   2     1322.72     1024.83       16.39 o   0.1075E-03
  -2   2   2     9387.69     9086.33       34.84 o   0.2265E-05
  -1   2   2     1505.96     1427.03       14.32 o   0.7030E-04
   0   2   2     3722.16     2949.08       27.31 o   0.1682E-04
   1   2   2    17652.88    17268.90       57.43 o   0.6505E-06
   2   2   2        3.87        4.05        2.11 o   0.6662E-01
   3   2   2      975.95      877.60       16.69 o   0.1500E-03
   4   2   2       89.81       51.25        8.03 o   0.4058E-02
   5   2   2      179.54      186.59        9.98 o   0.1366E-02
   6   2   2      333.30      280.33       14.27 o   0.7188E-03
   7   2   2        0.84        8.38        2.37 o   0.5971E-02
   8   2   2      588.37      604.90       21.18 o   0.2719E-03
   9   2   2       60.73       53.87        8.19 o   0.4499E-02
  10   2   2     2636.98     2710.71       49.95 o   0.2334E-04
  11   2   2      200.89      203.91       15.62 o   0.1063E-02
  12   2   2       94.49      106.79       11.47 o   0.2254E-02
  13   2   2      590.03      698.80       19.54 o   0.2501E-03
  14   2   2      160.47      176.58       10.67 o   0.1479E-02
  15   2   2       -4.25        3.80        7.31 o   0.1602E-01
  16   2   2      124.81      119.00       13.87 o   0.1816E-02
  17   2   2       36.31       45.82        7.29 o   0.6169E-02
  18   2   2      121.35      132.81       10.55 o   0.1985E-02
  19   2   2       56.70       40.87        6.68 o   0.6265E-02
 -18   3   2      900.99      735.33       22.61 o   0.1903E-03
 -17   3   2      117.10      110.88        9.95 o   0.2227E-02
 -16   3   2     1536.52     1514.61       35.07 o   0.6313E-04
 -15   3   2      176.48      158.64       13.15 o   0.1449E-02
 -14   3   2      122.86      130.08        9.75 o   0.2094E-02
 -13   3   2       20.30       14.04        3.26 o   0.1905E-01
 -12   3   2      800.52      887.44       22.22 o   0.1645E-03
 -11   3   2     2475.25     2812.77       43.59 o   0.2301E-04
 -10   3   2     1247.22     1276.92       30.04 o   0.8495E-04
  -9   3   2     3402.97     3557.69       47.82 o   0.1435E-04
  -8   3   2     1615.54     1616.80       31.81 o   0.5605E-04
  -7   3   2      131.18      146.00        9.53 o   0.1825E-02
  -6   3   2     1684.34     1820.83       29.77 o   0.4877E-04
  -5   3   2       20.07        6.79        4.60 o   0.1937E-01
  -4   3   2     2455.00     2484.66       27.97 o   0.2689E-04
  -3   3   2       14.82        6.31        4.19 o   0.2449E-01
  -2   3   2      577.96      535.40       15.66 o   0.3217E-03
  -1   3   2      676.33      505.89       14.18 o   0.3147E-03
   0   3   2      439.06      512.60       16.85 o   0.3785E-03
   1   3   2     3474.45     3275.44       36.75 o   0.1560E-04
   2   3   2     3065.04     2545.49       35.27 o   0.2229E-04
   3   3   2     4832.95     4620.15       45.26 o   0.8239E-05
   4   3   2      314.66      346.73       12.22 o   0.6474E-03
   5   3   2      260.11      353.01       10.83 o   0.6960E-03
   6   3   2       74.45      101.64        6.66 o   0.3202E-02
   7   3   2     1938.46     1810.52       38.90 o   0.4381E-04
   8   3   2     2352.10     2432.40       45.37 o   0.2773E-04
   9   3   2     1128.58     1063.57       33.40 o   0.1043E-03
  10   3   2      443.77      476.63       22.54 o   0.3663E-03
  11   3   2      159.95      188.34       14.73 o   0.1256E-02
  12   3   2      173.96      203.62       12.88 o   0.1215E-02
  13   3   2      484.83      532.02       16.06 o   0.3508E-03
  14   3   2       10.70        6.08        5.01 o   0.2353E-01
  15   3   2     1563.55     1543.22       45.69 o   0.5759E-04
  16   3   2       32.32       38.76        8.58 o   0.5686E-02
  17   3   2      330.95      276.76       19.99 o   0.6774E-03
  18   3   2        1.96        0.53        4.74 o   0.2946E-01
 -18   4   2      597.01      560.76       26.66 o   0.2781E-03
 -17   4   2      508.82      526.14       20.69 o   0.3354E-03
 -16   4   2       20.75       24.20        5.96 o   0.9934E-02
 -15   4   2      223.30      225.83       14.59 o   0.1005E-02
 -14   4   2      109.11      104.10       10.80 o   0.2292E-02
 -13   4   2       72.94       85.19        7.85 o   0.3355E-02
 -12   4   2     1162.33     1281.70       22.90 o   0.9176E-04
 -11   4   2     2794.07     2937.97       34.44 o   0.2035E-04
 -10   4   2      490.20      487.76       20.69 o   0.3563E-03
  -9   4   2      774.50      792.45       21.98 o   0.1837E-03
  -8   4   2      122.57      160.14       10.25 o   0.1739E-02
  -7   4   2      533.71      520.10       19.89 o   0.3328E-03
  -6   4   2     1191.02     1132.87       28.21 o   0.9805E-04
  -5   4   2      201.31      193.06       11.86 o   0.1213E-02
  -4   4   2     3261.97     3107.64       42.95 o   0.1704E-04
  -3   4   2     1880.05     1881.44       27.30 o   0.4349E-04
  -2   4   2      259.73      295.22       10.43 o   0.8316E-03
  -1   4   2     2276.95     1978.12       33.34 o   0.3614E-04
   0   4   2     1653.72     1574.79       28.14 o   0.5858E-04
   1   4   2       18.35       10.30        4.56 o   0.1836E-01
   2   4   2     8135.92     7298.99       63.04 o   0.3280E-05
   3   4   2     3497.60     3547.76       42.83 o   0.1396E-04
   4   4   2     1867.72     1697.12       40.02 o   0.4751E-04
   5   4   2      118.22       87.30        8.90 o   0.2694E-02
   6   4   2       12.14        3.54        5.93 o   0.1967E-01
   7   4   2      778.09      721.28       28.63 o   0.1879E-03
   8   4   2     1261.78     1299.87       29.41 o   0.8275E-04
   9   4   2      442.38      456.52       18.43 o   0.4042E-03
  10   4   2      123.49      129.60       10.20 o   0.1961E-02
  11   4   2      107.87      105.99        7.66 o   0.2527E-02
  12   4   2        1.20        0.66        3.61 o   0.3237E-01
  13   4   2       95.12       85.77        8.62 o   0.3002E-02
  14   4   2      991.77     1058.30       36.59 o   0.1130E-03
  15   4   2      364.30      367.96       21.79 o   0.5004E-03
  16   4   2       76.70       78.83        9.87 o   0.3046E-02
  17   4   2       89.81       98.75        8.23 o   0.2949E-02
  18   4   2       25.94       23.98        5.41 o   0.1148E-01
 -17   5   2      414.48      348.58       22.21 o   0.4862E-03
 -16   5   2       58.44       46.08       11.54 o   0.3757E-02
 -15   5   2        2.36        0.20        6.71 o   0.1092E-01
 -14   5   2       38.09       55.75       11.37 o   0.3848E-02
 -13   5   2      281.15      269.99       26.73 o   0.5703E-03
 -12   5   2      140.76      170.27       19.91 o   0.1114E-02
 -11   5   2      400.39      432.01       23.48 o   0.4163E-03
 -10   5   2      101.85      105.80        8.56 o   0.2530E-02
  -9   5   2     2183.07     2261.49       52.76 o   0.3100E-04
  -8   5   2      791.87      848.85       26.21 o   0.1624E-03
  -7   5   2       59.47       64.96        6.89 o   0.4378E-02
  -6   5   2     1960.73     2201.88       34.24 o   0.3576E-04
  -5   5   2     1551.64     1647.98       29.47 o   0.5658E-04
  -4   5   2     1136.95      973.21       28.19 o   0.1163E-03
  -3   5   2      142.41      130.49       12.80 o   0.1705E-02
  -2   5   2      193.37      207.64       11.49 o   0.1192E-02
  -1   5   2      252.95      199.75       12.61 o   0.1074E-02
   0   5   2       29.51       24.12        5.10 o   0.1021E-01
   1   5   2       -2.29        1.12        3.70 o   0.5702E-01
   2   5   2      141.98      176.93       19.42 o   0.1083E-02
   3   5   2     1221.45     1277.99       55.10 o   0.7231E-04
   4   5   2       77.83       70.88       16.03 o   0.2103E-02
   5   5   2      841.55      987.62       49.02 o   0.1121E-03
   6   5   2     1526.46     1670.18       66.92 o   0.4710E-04
   7   5   2      475.37      442.92       39.20 o   0.2742E-03
   8   5   2       27.33       46.11       11.58 o   0.4253E-02
   9   5   2      720.65      765.50       25.46 o   0.1894E-03
  10   5   2       84.80      102.45        8.09 o   0.2833E-02
  11   5   2     1153.38     1205.72       30.60 o   0.9309E-04
  12   5   2       18.75       17.13        6.60 o   0.1166E-01
  13   5   2      734.87      803.43       21.75 o   0.1863E-03
  14   5   2       14.40       15.00        4.79 o   0.1557E-01
  15   5   2        7.89        1.36        4.32 o   0.3535E-01
  16   5   2      383.81      365.01       17.70 o   0.5315E-03
  17   5   2      542.52      459.76       26.35 o   0.3413E-03
 -15   6   2        4.47        6.86        5.74 o   0.2041E-01
 -14   6   2      411.69      358.14       27.37 o   0.4259E-03
 -13   6   2      141.25      145.83       18.44 o   0.1269E-02
 -12   6   2      109.69      119.43       17.02 o   0.1566E-02
 -11   6   2       30.05       22.21        9.77 o   0.6428E-02
 -10   6   2      198.27      172.08       22.86 o   0.8853E-03
  -9   6   2      166.17      171.98       15.36 o   0.1261E-02
  -8   6   2       13.59        7.47        4.88 o   0.2141E-01
  -7   6   2        3.83        5.05        2.99 o   0.5241E-01
  -6   6   2      288.38      305.29       15.76 o   0.7091E-03
  -5   6   2       11.30        1.81        5.13 o   0.2621E-01
  -4   6   2      101.18      142.98        9.42 o   0.2048E-02
  -3   6   2      237.26      214.14       13.22 o   0.1040E-02
  -2   6   2     1075.89     1156.23       53.42 o   0.8504E-04
  -1   6   2     1854.10     1761.09       68.11 o   0.3984E-04
   0   6   2      847.03      812.86       45.74 o   0.1347E-03
   1   6   2     2540.42     2372.53       78.36 o   0.2441E-04
   2   6   2       22.23       18.32        9.71 o   0.6972E-02
   3   6   2     1630.88     1436.90       65.36 o   0.5285E-04
   4   6   2      326.30      223.64       30.33 o   0.5230E-03
   5   6   2        5.23        0.30        8.15 o   0.1406E-01
   6   6   2       57.60       50.81       13.67 o   0.3041E-02
   7   6   2      208.48      201.99        9.66 o   0.1248E-02
   8   6   2     1496.95     1618.72       28.36 o   0.6006E-04
   9   6   2      133.11      128.88       11.71 o   0.1855E-02
  10   6   2     3575.34     3801.52       64.54 o   0.1255E-04
  11   6   2      177.82      185.21       22.81 o   0.8856E-03
  12   6   2     1122.36     1184.28       52.54 o   0.8290E-04
  13   6   2      159.58      136.11       13.91 o   0.1562E-02
  14   6   2       11.75       14.40        5.82 o   0.1540E-01
  15   6   2       19.44       13.50        7.92 o   0.9924E-02
 -14   7   2      101.83      103.60       11.36 o   0.2296E-02
 -13   7   2      226.95      232.63       18.43 o   0.8618E-03
 -12   7   2       48.73       40.83       10.26 o   0.4480E-02
 -11   7   2      207.13      242.82       20.20 o   0.8130E-03
 -10   7   2      282.33      290.36       24.41 o   0.5869E-03
  -9   7   2       12.72        0.28        5.32 o   0.2537E-01
  -8   7   2      281.62      272.01       25.98 o   0.5765E-03
  -7   7   2      131.41      127.75       12.56 o   0.1797E-02
  -6   7   2       17.49       18.50        6.42 o   0.1117E-01
  -5   7   2      739.92      744.09       24.33 o   0.1976E-03
  -4   7   2       46.44       49.01        9.11 o   0.4840E-02
  -3   7   2       94.57       94.38       10.51 o   0.2597E-02
  -2   7   2      132.22      143.13        8.83 o   0.1915E-02
  -1   7   2       42.86       47.60        4.92 o   0.6416E-02
   0   7   2      128.53      115.37        7.16 o   0.2362E-02
   1   7   2     1230.00     1315.81       21.53 o   0.8540E-04
   2   7   2       94.89      104.39        6.66 o   0.2824E-02
   3   7   2      111.08      118.89        7.54 o   0.2439E-02
   4   7   2       87.68      105.59        6.85 o   0.2924E-02
   5   7   2      199.85      175.89       10.87 o   0.1336E-02
   6   7   2       19.57       13.71        4.23 o   0.1722E-01
   7   7   2      969.83      969.57       23.78 o   0.1341E-03
   8   7   2      357.61      372.78       16.85 o   0.5403E-03
   9   7   2      257.70      259.72       16.71 o   0.8127E-03
  10   7   2      769.23      834.09       41.76 o   0.1449E-03
  11   7   2       11.19       13.64        5.63 o   0.1548E-01
  12   7   2       40.98       45.64        7.42 o   0.5681E-02
  13   7   2       30.32       15.16        5.28 o   0.1251E-01
 -11   8   2      235.09      204.63       16.51 o   0.9873E-03
 -10   8   2        1.92        0.99        5.42 o   0.1661E-01
  -9   8   2       58.55       54.85        7.46 o   0.4687E-02
  -8   8   2        8.64        0.30        4.84 o   0.3216E-01
  -7   8   2        2.77        1.17        4.77 o   0.3724E-01
  -6   8   2      234.07      214.17       16.38 o   0.9521E-03
  -5   8   2      311.97      315.20       18.96 o   0.6155E-03
  -4   8   2       18.48       18.57        7.88 o   0.8875E-02
  -3   8   2      335.45      342.52       15.35 o   0.6129E-03
  -2   8   2     1842.44     1755.85       31.62 o   0.4750E-04
  -1   8   2        6.03        2.51        6.71 o   0.1813E-01
   0   8   2       16.38       11.85        6.78 o   0.1224E-01
   1   8   2      432.57      444.18       16.16 o   0.4374E-03
   2   8   2      351.43      348.82       14.38 o   0.5960E-03
   3   8   2      136.50      140.32        9.07 o   0.1906E-02
   4   8   2      102.54       96.62        6.98 o   0.2989E-02
   5   8   2       12.13        9.99        3.66 o   0.2407E-01
   6   8   2       64.10       68.91        6.55 o   0.4267E-02
   7   8   2      150.75      162.30       10.15 o   0.1649E-02
   8   8   2      100.11      109.30       14.18 o   0.1921E-02
   9   8   2       93.47       89.73       13.33 o   0.2285E-02
  10   8   2      296.22      266.14       14.70 o   0.8023E-03
  11   8   2       22.44       16.71        3.88 o   0.1690E-01
  12   8   2      101.71      102.16       10.29 o   0.2339E-02
  -8   9   2      100.37       78.94       10.54 o   0.2840E-02
  -7   9   2      425.60      405.30       15.23 o   0.4927E-03
  -6   9   2      685.22      617.28       16.85 o   0.2612E-03
  -5   9   2       23.97       14.32        4.44 o   0.1556E-01
  -4   9   2       33.46       27.37        8.74 o   0.6730E-02
  -3   9   2      169.04      176.09       14.17 o   0.1253E-02
  -2   9   2        8.45        2.26        6.97 o   0.1703E-01
  -1   9   2       54.19       45.09        9.74 o   0.4391E-02
   0   9   2       80.30       93.56       11.66 o   0.2553E-02
   1   9   2       10.50        6.03        9.84 o   0.8687E-02
   2   9   2      135.77      113.08       10.10 o   0.2141E-02
   3   9   2      194.13      177.30       10.54 o   0.1416E-02
   4   9   2        3.31        3.26        5.90 o   0.2285E-01
   5   9   2      724.73      690.20       16.39 o   0.2332E-03
   6   9   2      264.93      216.47       14.58 o   0.9735E-03
   7   9   2       13.02       11.24        5.91 o   0.1594E-01
   8   9   2       71.05       53.52        9.61 o   0.3916E-02
  -2  10   2      121.18      126.33       11.57 o   0.1943E-02
  -1  10   2      220.05      231.41       10.38 o   0.1081E-02
   0  10   2      129.98      145.16        8.71 o   0.1960E-02
   1  10   2       97.35       96.55        9.89 o   0.2544E-02
 -19   1   3      218.68      147.32        8.99 o   0.1649E-02
 -18   1   3      505.44      474.29       15.10 o   0.3939E-03
 -17   1   3      707.53      659.20       16.84 o   0.2455E-03
 -16   1   3       10.97        9.20        4.34 o   0.2455E-01
 -15   1   3     1118.39     1195.92       25.23 o   0.9850E-04
 -14   1   3      772.24      823.37       20.97 o   0.1813E-03
 -13   1   3      782.34      883.97       16.93 o   0.1767E-03
 -12   1   3       94.48      109.14       10.44 o   0.2403E-02
 -11   1   3      123.43      143.20        9.48 o   0.1933E-02
 -10   1   3     7845.61     8276.86       55.93 o   0.2970E-05
  -9   1   3     2310.67     2380.12       25.85 o   0.2979E-04
  -8   1   3      130.49      164.66        5.68 o   0.1869E-02
  -7   1   3     4088.07     4209.38       28.01 o   0.1061E-04
  -6   1   3      322.64      321.28        7.79 o   0.7331E-03
  -5   1   3     2633.07     2462.35       21.64 o   0.2620E-04
  -4   1   3       90.00       41.03        3.92 o   0.5586E-02
  -3   1   3     2232.85     1879.44       18.10 o   0.4003E-04
  -2   1   3       64.63       68.76        3.59 o   0.4867E-02
  -1   1   3     2738.43     2638.53       19.55 o   0.2389E-04
   0   1   3      221.01      148.26        5.95 o   0.1623E-02
   1   1   3     1056.86      731.31       12.97 o   0.1731E-03
   2   1   3    14244.38    14414.97       45.63 o   0.9559E-06
   3   1   3      483.80      425.35       11.06 o   0.4593E-03
   4   1   3     2062.32     2074.66       25.35 o   0.3732E-04
   5   1   3     6725.32     6730.89       60.84 o   0.4124E-05
   6   1   3       43.52        9.86        5.93 o   0.1082E-01
   7   1   3      214.70      261.33       12.35 o   0.9399E-03
   8   1   3      237.22      178.63       13.64 o   0.1151E-02
   9   1   3      662.85      649.69       23.85 o   0.2320E-03
  10   1   3       59.17       37.58        8.49 o   0.5106E-02
  11   1   3       42.45       40.70        8.07 o   0.5659E-02
  12   1   3       53.74       62.46        7.70 o   0.4545E-02
  13   1   3      127.79      144.43        9.63 o   0.1917E-02
  14   1   3     1977.45     2170.75       28.56 o   0.3673E-04
  15   1   3       15.81       16.13        5.57 o   0.1330E-01
  16   1   3      804.01      849.54       25.05 o   0.1711E-03
  17   1   3      511.79      482.74       17.16 o   0.3731E-03
  18   1   3       96.15      104.71        6.53 o   0.2973E-02
  19   1   3      474.98      353.70       16.19 o   0.5313E-03
 -19   2   3       11.39        4.13        6.76 o   0.1618E-01
 -18   2   3        3.03        0.38        5.09 o   0.3441E-01
 -17   2   3     1379.37     1246.26       26.64 o   0.8827E-04
 -16   2   3     2430.32     2428.88       37.52 o   0.2840E-04
 -15   2   3      191.55      213.11       10.03 o   0.1278E-02
 -14   2   3      381.32      413.03       12.74 o   0.5355E-03
 -13   2   3       38.07       37.42        4.42 o   0.8169E-02
 -12   2   3     1051.36     1100.21       28.07 o   0.1099E-03
 -11   2   3     3374.15     3478.51       48.13 o   0.1452E-04
 -10   2   3     2723.73     2762.41       41.45 o   0.2192E-04
  -9   2   3        6.83        0.19        3.52 o   0.5437E-01
  -8   2   3       67.05       54.03        6.02 o   0.4722E-02
  -7   2   3      920.94      811.15       18.50 o   0.1682E-03
  -6   2   3     1446.35     1380.70       22.09 o   0.7320E-04
  -5   2   3     4734.41     4690.25       38.12 o   0.8291E-05
  -4   2   3       21.06        4.09        3.73 o   0.2584E-01
  -3   2   3    10644.44     9975.38       59.70 o   0.1849E-05
  -2   2   3     3268.34     3495.79       23.66 o   0.1508E-04
  -1   2   3      557.05      489.40       14.96 o   0.3567E-03
   0   2   3      284.76      134.95       10.66 o   0.1357E-02
   1   2   3       33.82       31.11        6.30 o   0.7789E-02
   2   2   3     1449.08     1448.85       30.76 o   0.6704E-04
   3   2   3       85.36       64.87        5.77 o   0.4273E-02
   4   2   3     3296.48     2827.14       37.11 o   0.1900E-04
   5   2   3     1221.55     1135.46       44.59 o   0.8674E-04
   6   2   3     1384.16     1495.98       30.40 o   0.6806E-04
   7   2   3      627.18      788.25       21.71 o   0.2026E-03
   8   2   3      965.54      920.85       28.31 o   0.1336E-03
   9   2   3     3395.04     3731.55       55.70 o   0.1333E-04
  10   2   3     2411.15     2605.32       49.94 o   0.2501E-04
  11   2   3       28.86       32.34        7.97 o   0.7069E-02
  12   2   3     2491.77     2703.99       55.31 o   0.2365E-04
  13   2   3      449.11      433.01       17.50 o   0.4285E-03
  14   2   3      145.53      188.25       10.64 o   0.1474E-02
  15   2   3      568.39      583.89       21.95 o   0.2808E-03
  16   2   3      365.22      370.98       17.29 o   0.5402E-03
  17   2   3       10.18        2.93        5.85 o   0.2136E-01
  18   2   3       11.83       11.33        5.99 o   0.1524E-01
  19   2   3      456.46      435.74       18.86 o   0.4276E-03
 -18   3   3      198.04      186.73       12.75 o   0.1261E-02
 -17   3   3       31.70       39.21        7.00 o   0.6836E-02
 -16   3   3       66.23       44.64        8.50 o   0.4817E-02
 -15   3   3      249.06      242.46       13.12 o   0.9314E-03
 -14   3   3      128.48      135.68        9.96 o   0.1935E-02
 -13   3   3       84.89       83.54        7.64 o   0.3304E-02
 -12   3   3       34.99       40.67        4.22 o   0.8536E-02
 -11   3   3       28.00       23.42        6.01 o   0.1015E-01
 -10   3   3       63.35       72.80        8.00 o   0.3873E-02
  -9   3   3      354.21      379.68       14.51 o   0.5557E-03
  -8   3   3      465.42      477.83       18.36 o   0.3799E-03
  -7   3   3     1804.84     1782.78       33.67 o   0.4745E-04
  -6   3   3       46.48       42.18        6.42 o   0.6121E-02
  -5   3   3      374.53      244.74       12.62 o   0.7741E-03
  -4   3   3     3644.18     3274.29       42.72 o   0.1496E-04
  -3   3   3     1616.75     1525.56       23.87 o   0.6094E-04
  -2   3   3       40.98       40.06        5.42 o   0.7175E-02
  -1   3   3      157.70      168.70        8.94 o   0.1613E-02
   0   3   3       31.00       21.85        4.47 o   0.1160E-01
   1   3   3     1514.66     1208.25       23.07 o   0.8201E-04
   2   3   3       61.57       54.94        5.74 o   0.5245E-02
   3   3   3     2436.48     2046.36       30.23 o   0.3357E-04
   4   3   3     2154.13     1976.26       29.47 o   0.3838E-04
   5   3   3       23.93       25.62        5.03 o   0.1120E-01
   6   3   3       24.40       26.48        6.26 o   0.9200E-02
   7   3   3     4109.36     3775.16       63.19 o   0.1148E-04
   8   3   3     2078.22     2025.13       46.48 o   0.3585E-04
   9   3   3      321.22      319.14       15.10 o   0.6513E-03
  10   3   3      183.32      155.72       12.29 o   0.1423E-02
  11   3   3     1739.24     1765.06       36.94 o   0.4802E-04
  12   3   3      146.52      125.64        9.26 o   0.1965E-02
  13   3   3      456.24      488.91       15.75 o   0.3886E-03
  14   3   3      332.34      396.30       17.17 o   0.5296E-03
  15   3   3      225.62      221.51       14.20 o   0.1025E-02
  16   3   3       40.64       49.39        7.04 o   0.5411E-02
  17   3   3      144.33      144.94       13.22 o   0.1593E-02
  18   3   3      464.83      465.39       14.06 o   0.4285E-03
 -17   4   3       25.27       24.22        5.85 o   0.1055E-01
 -16   4   3       18.45       19.62        7.19 o   0.1026E-01
 -15   4   3      154.68      150.26       14.12 o   0.1468E-02
 -14   4   3      254.01      263.70       15.71 o   0.8461E-03
 -13   4   3        3.79        1.82        4.74 o   0.3557E-01
 -12   4   3      301.41      317.39       13.27 o   0.7100E-03
 -11   4   3      556.22      596.44       14.78 o   0.3064E-03
 -10   4   3      440.57      458.86       19.91 o   0.3980E-03
  -9   4   3      268.04      270.92       13.68 o   0.8257E-03
  -8   4   3       54.22       42.67        7.86 o   0.5343E-02
  -7   4   3        4.33        0.74        5.44 o   0.2904E-01
  -6   4   3      154.38      164.57       11.25 o   0.1511E-02
  -5   4   3      485.10      610.39       18.59 o   0.3014E-03
  -4   4   3      299.88      252.74       13.83 o   0.8386E-03
  -3   4   3     3453.76     3346.24       38.56 o   0.1518E-04
  -2   4   3     2267.15     2164.23       35.43 o   0.3286E-04
  -1   4   3     1437.56     1382.23       27.85 o   0.7126E-04
   0   4   3    11527.51    11130.88       90.99 o   0.1514E-05
   1   4   3       57.46       12.97        6.60 o   0.8726E-02
   2   4   3     1782.09     1559.65       31.47 o   0.5495E-04
   3   4   3      424.19      517.88       14.19 o   0.3877E-03
   4   4   3      526.15      554.96       16.23 o   0.3196E-03
   5   4   3       14.58       11.35        4.18 o   0.1959E-01
   6   4   3      128.45      176.39       10.70 o   0.1566E-02
   7   4   3     1142.46     1112.99       30.11 o   0.1025E-03
   8   4   3      300.89      305.82       16.50 o   0.6924E-03
   9   4   3     3123.73     3221.31       96.40 o   0.1524E-04
  10   4   3      -35.24        6.35       15.95 o   0.3389E-02
  11   4   3     1511.37     1720.65       45.44 o   0.5264E-04
  12   4   3      493.70      520.88       21.92 o   0.3421E-03
  13   4   3        7.06        1.49        5.87 o   0.2352E-01
  14   4   3      426.32      408.92       18.85 o   0.4510E-03
  15   4   3      166.00      167.09       11.97 o   0.1499E-02
  16   4   3       10.70        7.15        4.86 o   0.2309E-01
  17   4   3       15.16       10.37        4.42 o   0.2037E-01
 -16   5   3       67.77       67.13        7.52 o   0.3933E-02
 -15   5   3      178.71      192.10       12.77 o   0.1268E-02
 -14   5   3        7.63        3.20        4.93 o   0.2747E-01
 -13   5   3       15.30        7.49        6.59 o   0.1415E-01
 -12   5   3      459.43      484.21       23.93 o   0.3602E-03
 -11   5   3       89.20       94.70        8.15 o   0.2912E-02
 -10   5   3      580.86      620.05       19.47 o   0.2751E-03
  -9   5   3     1628.02     1850.64       27.06 o   0.4979E-04
  -8   5   3      195.78      212.36       13.54 o   0.1107E-02
  -7   5   3     1030.69     1178.68       37.89 o   0.9598E-04
  -6   5   3       59.93       52.55        8.29 o   0.4502E-02
  -5   5   3      533.83      606.96       20.87 o   0.2775E-03
  -4   5   3       24.80       22.80        5.78 o   0.1047E-01
  -3   5   3      289.11      320.01       14.62 o   0.6825E-03
  -2   5   3       49.24       52.85        6.46 o   0.5341E-02
  -1   5   3       15.11       10.55        4.59 o   0.1915E-01
   0   5   3     2306.47     2268.43       38.05 o   0.3091E-04
   1   5   3       53.46       30.14        6.70 o   0.6607E-02
   2   5   3     2148.58     2115.18       37.15 o   0.3457E-04
   3   5   3     2981.78     2763.14       44.45 o   0.2079E-04
   4   5   3       85.83       99.92       10.55 o   0.2553E-02
   5   5   3      235.18      295.23       26.17 o   0.5842E-03
   6   5   3       68.75       49.57       14.38 o   0.2772E-02
   7   5   3       27.53       40.50       12.80 o   0.3833E-02
   8   5   3     1625.31     1658.95       72.69 o   0.4411E-04
   9   5   3     1193.05     1330.53       28.59 o   0.8311E-04
  10   5   3      170.27      184.75       15.79 o   0.1160E-02
  11   5   3      529.54      566.34       20.41 o   0.3023E-03
  12   5   3       40.94       47.79        7.14 o   0.5597E-02
  13   5   3      160.47      146.90       12.12 o   0.1586E-02
  14   5   3      252.39      271.59       13.97 o   0.8631E-03
  15   5   3       24.63       29.60        7.07 o   0.8289E-02
  16   5   3      920.42      822.85       25.74 o   0.1603E-03
 -15   6   3      339.57      285.37       18.90 o   0.6373E-03
 -14   6   3       45.62       41.26        6.62 o   0.6247E-02
 -13   6   3       15.67       15.48        8.60 o   0.8919E-02
 -12   6   3      243.33      265.43       22.65 o   0.6929E-03
 -11   6   3      526.66      561.87       34.12 o   0.2511E-03
 -10   6   3      310.32      336.15       18.94 o   0.5892E-03
  -9   6   3       28.73       20.19        5.19 o   0.1138E-01
  -8   6   3      478.65      488.76       24.24 o   0.3415E-03
  -7   6   3       10.72        6.90        3.68 o   0.2981E-01
  -6   6   3       10.40        1.21        6.04 o   0.2083E-01
  -5   6   3      696.26      629.58       24.33 o   0.2319E-03
  -4   6   3      231.74      269.09       13.90 o   0.8835E-03
  -3   6   3      278.40      288.60       15.05 o   0.7453E-03
  -2   6   3     1417.10     1430.00       32.37 o   0.6855E-04
  -1   6   3      182.23      208.06       11.82 o   0.1201E-02
   0   6   3     1877.23     1959.01       45.79 o   0.3987E-04
   1   6   3      576.43      558.22       38.69 o   0.2246E-03
   2   6   3       -7.27        0.58        7.84 o   0.1460E-01
   3   6   3     1450.58     1467.60       61.96 o   0.5577E-04
   4   6   3     1981.64     1858.55       73.76 o   0.3571E-04
   5   6   3        1.09        1.20        4.34 o   0.1299E-01
   6   6   3       22.04       30.87        5.17 o   0.1016E-01
   7   6   3       49.78       51.75        4.89 o   0.6438E-02
   8   6   3       54.72       51.63        6.79 o   0.5091E-02
   9   6   3       29.46       24.12        7.02 o   0.8885E-02
  10   6   3      565.97      582.40       26.34 o   0.2703E-03
  11   6   3       23.28       18.53        4.50 o   0.1478E-01
  12   6   3      526.08      521.15       16.29 o   0.3532E-03
  13   6   3       78.88       74.96        7.47 o   0.3652E-02
  14   6   3       27.06       24.89        6.49 o   0.9723E-02
  15   6   3      956.18      823.95       35.01 o   0.1448E-03
 -13   7   3       16.59        7.98        3.95 o   0.2405E-01
 -12   7   3        4.17        1.62        5.25 o   0.2940E-01
 -11   7   3      566.41      612.98       30.40 o   0.2465E-03
 -10   7   3      265.56      290.59       22.18 o   0.6448E-03
  -9   7   3      123.26      131.17       11.30 o   0.1870E-02
  -8   7   3      629.64      617.55       25.97 o   0.2408E-03
  -7   7   3     1656.69     1687.43       42.88 o   0.5175E-04
  -6   7   3       13.66        0.40        9.20 o   0.1033E-01
  -5   7   3      647.04      699.44       30.85 o   0.2055E-03
  -4   7   3     1088.74     1173.62       38.71 o   0.9359E-04
  -3   7   3      481.37      455.92       26.96 o   0.3380E-03
  -2   7   3      146.88      138.44       10.12 o   0.1817E-02
  -1   7   3      336.49      343.07       11.45 o   0.6399E-03
   0   7   3      199.23      224.15        8.91 o   0.1216E-02
   1   7   3      310.70      316.13       12.21 o   0.7193E-03
   2   7   3      472.33      492.56       16.58 o   0.3829E-03
   3   7   3       39.05       46.21        5.28 o   0.6731E-02
   4   7   3      209.60      222.67       13.26 o   0.1086E-02
   5   7   3      132.01      122.02       10.96 o   0.1992E-02
   6   7   3      176.88      187.07       12.28 o   0.1303E-02
   7   7   3     1346.46     1379.78       27.73 o   0.7646E-04
   8   7   3      105.52       94.34        9.73 o   0.2594E-02
   9   7   3       16.88        9.49        5.96 o   0.1499E-01
  10   7   3        8.38        1.85        4.13 o   0.3682E-01
  11   7   3      295.05      277.72       13.07 o   0.8035E-03
  12   7   3       19.95        3.02        4.36 o   0.2463E-01
 -10   8   3       97.50       76.66       10.53 o   0.2895E-02
  -8   8   3      105.49       88.89       14.59 o   0.2010E-02
  -7   8   3      255.91      226.97       22.07 o   0.7568E-03
  -6   8   3      377.92      388.66       19.35 o   0.4911E-03
  -5   8   3       80.07       76.99        9.55 o   0.3268E-02
  -4   8   3      778.37      797.92       24.18 o   0.1788E-03
  -3   8   3      176.82      173.66       16.23 o   0.1191E-02
  -2   8   3      186.42      179.40       16.08 o   0.1149E-02
  -1   8   3      234.74      208.69       16.08 o   0.9594E-03
   0   8   3     1850.33     1780.56       31.00 o   0.4654E-04
   1   8   3      369.57      374.32       14.54 o   0.5483E-03
   2   8   3      282.71      275.67       12.63 o   0.8159E-03
   3   8   3       88.43       99.91        7.44 o   0.2950E-02
   4   8   3        0.71        0.59        2.42 o   0.7190E-02
   5   8   3      263.34      290.77       11.86 o   0.7968E-03
   6   8   3      246.19      303.81       12.76 o   0.7939E-03
   7   8   3      297.20      335.45       13.69 o   0.6833E-03
   8   8   3        7.40       10.24        4.51 o   0.2277E-01
   9   8   3      427.44      433.30       14.12 o   0.4658E-03
  10   8   3        3.62        5.83        3.04 o   0.4096E-01
  11   8   3      386.40      380.77       11.12 o   0.5780E-03
  -8   9   3       -2.21        0.09        4.83 o   0.3592E-01
  -7   9   3       63.37       57.80        8.99 o   0.3992E-02
  -6   9   3       45.62       46.31        5.98 o   0.6188E-02
  -5   9   3       60.72       56.14        7.35 o   0.4631E-02
  -4   9   3      157.40      129.95       12.42 o   0.1733E-02
  -3   9   3       52.87       42.08        7.56 o   0.5564E-02
  -2   9   3      101.33       95.67       10.03 o   0.2551E-02
  -1   9   3      439.84      380.91       17.40 o   0.4850E-03
   0   9   3       72.71       83.01       11.65 o   0.2753E-02
   1   9   3       45.83       40.37        7.03 o   0.6062E-02
   2   9   3       42.03       46.93        9.98 o   0.4478E-02
   3   9   3       87.23       89.52        7.94 o   0.3154E-02
   4   9   3        0.58        0.13        3.41 o   0.1853E-02
   5   9   3        2.05        0.35        4.37 o   0.4514E-01
   6   9   3       -1.26        0.13        6.91 o   0.2778E-02
   7   9   3        9.97       18.96        5.01 o   0.1514E-01
   8   9   3      465.16      414.30       19.87 o   0.4288E-03
 -18   0   4      735.52      642.59       19.85 o   0.2494E-03
 -17   0   4      521.53      558.84       18.78 o   0.3169E-03
 -16   0   4      725.70      742.71       28.24 o   0.1959E-03
 -15   0   4     2917.33     2848.15       57.23 o   0.2049E-04
 -14   0   4      662.84      695.12       28.13 o   0.2100E-03
 -13   0   4      246.99      249.47       14.03 o   0.9033E-03
 -12   0   4     1926.72     1795.00       62.71 o   0.3984E-04
 -11   0   4      284.13      276.40       24.22 o   0.6025E-03
 -10   0   4     1464.36     1456.94       50.52 o   0.6064E-04
  -9   0   4     4146.32     3922.68       78.76 o   0.1057E-04
  -8   0   4      350.11      351.20       16.46 o   0.5832E-03
  -7   0   4       74.30       55.81        7.59 o   0.4350E-02
  -6   0   4      897.48      623.73       22.58 o   0.2070E-03
  -5   0   4     1322.59      994.27       20.24 o   0.1102E-03
  -4   0   4     6159.33     5980.54       53.00 o   0.5057E-05
  -3   0   4      560.61      777.59       10.95 o   0.2353E-03
  -2   0   4      138.50      114.62        5.75 o   0.2481E-02
  -1   0   4    11120.29    10769.61       51.80 o   0.1621E-05
   0   0   4     8258.59     7714.28       39.16 o   0.3036E-05
   1   0   4      194.65      173.54        5.88 o   0.1576E-02
   2   0   4        8.15        2.62        3.78 o   0.4109E-01
   3   0   4     3325.85     2807.03       43.14 o   0.1908E-04
   4   0   4      155.03      139.20        8.31 o   0.1908E-02
   5   0   4     4236.72     3484.55       47.89 o   0.1235E-04
   6   0   4      550.41      386.80       28.70 o   0.3513E-03
   7   0   4       16.91       15.73        7.09 o   0.1115E-01
   8   0   4     4006.35     4294.36       82.92 o   0.9864E-05
   9   0   4     2527.92     2625.24       70.53 o   0.2279E-04
  10   0   4      973.53     1133.88       47.08 o   0.9431E-04
  11   0   4     8974.90    10065.72      143.53 o   0.2051E-05
  12   0   4      265.84      240.95       27.38 o   0.5949E-03
  13   0   4      199.46      237.62       16.64 o   0.9193E-03
  14   0   4        5.55        5.20        6.01 o   0.2164E-01
  15   0   4       39.48       51.59       11.73 o   0.3709E-02
  16   0   4      735.03      758.61       28.14 o   0.1901E-03
  17   0   4      330.93      332.80       18.26 o   0.5853E-03
  18   0   4      112.25      111.13        8.13 o   0.2618E-02
 -18   1   4       42.12       39.29        5.07 o   0.7688E-02
 -17   1   4       14.63       17.10        3.49 o   0.1826E-01
 -16   1   4      204.34      224.62        9.90 o   0.1156E-02
 -15   1   4        8.86        3.50        4.02 o   0.3396E-01
 -14   1   4      727.07      748.82       20.77 o   0.2016E-03
 -13   1   4      112.78      102.95        8.64 o   0.2548E-02
 -12   1   4       84.57       71.97        8.33 o   0.3597E-02
 -11   1   4      304.46      377.36       17.92 o   0.5634E-03
 -10   1   4       47.63       38.05        6.12 o   0.6604E-02
  -9   1   4      269.99      298.93       12.60 o   0.8011E-03
  -8   1   4     2117.12     2177.17       28.07 o   0.3505E-04
  -7   1   4     1092.18     1092.07       15.80 o   0.1132E-03
  -6   1   4       91.25       71.72        5.21 o   0.3995E-02
  -5   1   4     1287.21      927.81       17.35 o   0.1186E-03
  -4   1   4       11.26        9.10        2.96 o   0.2813E-01
  -3   1   4      108.00       74.53        4.55 o   0.3753E-02
  -2   1   4     3975.95     3297.11       23.48 o   0.1415E-04
  -1   1   4        6.42        3.64        2.68 o   0.5383E-01
   0   1   4      181.45      201.51        5.65 o   0.1432E-02
   1   1   4      289.06      313.53        9.47 o   0.7712E-03
   2   1   4     1998.65     1743.27       21.11 o   0.4691E-04
   3   1   4      522.61      580.30       11.41 o   0.3270E-03
   4   1   4     5423.61     5110.98       52.02 o   0.6717E-05
   5   1   4       17.75        9.99        5.47 o   0.1646E-01
   6   1   4        6.91       13.33        4.04 o   0.2148E-01
   7   1   4      572.48      623.26       21.38 o   0.2674E-03
   8   1   4      453.41      456.67       20.02 o   0.3971E-03
   9   1   4      580.17      579.29       23.88 o   0.2686E-03
  10   1   4     1260.44     1308.40       36.61 o   0.7919E-04
  11   1   4      244.02      269.18       17.52 o   0.7913E-03
  12   1   4      149.89      159.05       14.50 o   0.1362E-02
  13   1   4       21.83       18.48        8.14 o   0.8451E-02
  14   1   4      115.89      121.31       10.84 o   0.2055E-02
  15   1   4     1017.11     1088.33       34.98 o   0.1090E-03
  16   1   4      392.87      378.58       21.73 o   0.4760E-03
  17   1   4        9.46       13.26        4.10 o   0.2074E-01
  18   1   4      770.36      710.77       17.59 o   0.2213E-03
 -18   2   4       77.51       56.42        6.63 o   0.4644E-02
 -17   2   4      512.96      523.65       18.23 o   0.3483E-03
 -16   2   4       25.90       36.95        5.84 o   0.8143E-02
 -15   2   4       64.94       67.90        8.28 o   0.3965E-02
 -14   2   4      131.45      148.93        9.77 o   0.1884E-02
 -13   2   4        3.42        1.56        4.27 o   0.4174E-01
 -12   2   4      321.87      313.81       12.56 o   0.7041E-03
 -11   2   4      630.01      670.27       26.35 o   0.2257E-03
 -10   2   4      214.72      222.71       12.35 o   0.1085E-02
  -9   2   4       14.53        4.97        3.12 o   0.3219E-01
  -8   2   4      238.93      226.41       10.91 o   0.1062E-02
  -7   2   4      153.21      149.98        8.58 o   0.1852E-02
  -6   2   4      173.41      226.59        8.84 o   0.1263E-02
  -5   2   4        5.64        3.60        3.19 o   0.4748E-01
  -4   2   4     1876.91     1766.57       25.32 o   0.4726E-04
  -3   2   4      510.45      534.29       11.55 o   0.3574E-03
  -2   2   4      533.12      425.72       11.39 o   0.4196E-03
  -1   2   4     3500.16     3078.14       29.13 o   0.1675E-04
   0   2   4      102.17       57.05        6.49 o   0.4135E-02
   1   2   4     1252.52     1133.97       20.44 o   0.9742E-04
   2   2   4      456.63      308.45       12.85 o   0.6021E-03
   3   2   4      255.65      241.72       10.12 o   0.9684E-03
   4   2   4      341.81      323.51       12.04 o   0.6739E-03
   5   2   4       28.31        8.16        6.75 o   0.1217E-01
   6   2   4       33.47       33.19       10.42 o   0.5139E-02
   7   2   4       12.38       12.83        9.46 o   0.8352E-02
   8   2   4      667.84      703.38       40.64 o   0.1774E-03
   9   2   4      559.31      508.20       39.44 o   0.2371E-03
  10   2   4      492.86      546.41       24.19 o   0.3106E-03
  11   2   4       98.61      114.88       12.33 o   0.2106E-02
  12   2   4       -7.09        0.09        6.18 o   0.2247E-01
  13   2   4      838.78      880.46       23.86 o   0.1595E-03
  14   2   4        2.96        4.14        5.52 o   0.2562E-01
  15   2   4       12.21       21.50        6.03 o   0.1281E-01
  16   2   4      115.35      104.91       10.17 o   0.2328E-02
  17   2   4        7.74        0.22        4.08 o   0.4299E-01
  18   2   4       19.19       21.62        4.06 o   0.1408E-01
 -18   3   4       76.33       51.97        7.52 o   0.4569E-02
 -17   3   4       11.21        5.18        3.93 o   0.2945E-01
 -16   3   4      313.32      364.41       14.96 o   0.6100E-03
 -15   3   4      117.67      127.63       10.40 o   0.2033E-02
 -14   3   4       15.06       14.57        5.31 o   0.1455E-01
 -13   3   4      149.30      166.42        8.45 o   0.1701E-02
 -12   3   4      342.13      354.79       13.78 o   0.6014E-03
 -11   3   4     1830.50     2016.45       25.68 o   0.4284E-04
 -10   3   4      589.69      687.72       19.61 o   0.2416E-03
  -9   3   4      357.93      407.07       15.09 o   0.5209E-03
  -8   3   4     4520.54     5039.62       72.66 o   0.7650E-05
  -7   3   4      538.78      610.08       17.04 o   0.2920E-03
  -6   3   4      901.04     1020.61       21.27 o   0.1324E-03
  -5   3   4       36.55       79.96        4.88 o   0.4949E-02
  -4   3   4      793.33      691.30       18.61 o   0.2076E-03
  -3   3   4      745.35      598.28       17.63 o   0.2500E-03
  -2   3   4        3.56        2.41        3.47 o   0.5316E-01
  -1   3   4      483.57      343.18       15.83 o   0.4977E-03
   0   3   4     1234.92      989.56       22.12 o   0.1133E-03
   1   3   4     7284.32     6885.49       53.10 o   0.3832E-05
   2   3   4      141.30      130.75        8.30 o   0.2077E-02
   3   3   4     1495.31     1640.10       25.49 o   0.5883E-04
   4   3   4     5752.42     5827.66       51.44 o   0.5560E-05
   5   3   4        8.87        1.20        4.35 o   0.3424E-01
   6   3   4     1170.77     1318.69       29.21 o   0.8476E-04
   7   3   4      117.63      154.23       10.45 o   0.1795E-02
   8   3   4      106.96      103.05       10.25 o   0.2334E-02
   9   3   4     1796.78     1692.01       40.13 o   0.4907E-04
  10   3   4      121.47      111.82       13.43 o   0.1861E-02
  11   3   4      117.03      121.61        8.99 o   0.2236E-02
  12   3   4     1060.92     1119.40       32.68 o   0.1039E-03
  13   3   4      263.83      269.54       16.65 o   0.8105E-03
  14   3   4      204.26      219.25       17.31 o   0.9626E-03
  15   3   4      580.68      630.70       21.19 o   0.2714E-03
  16   3   4      387.52      362.98       16.40 o   0.5523E-03
  17   3   4      491.46      469.38       20.26 o   0.3778E-03
  18   3   4      773.14      643.56       23.47 o   0.2275E-03
 -17   4   4        0.79        8.30        2.42 o   0.5245E-02
 -16   4   4      562.30      554.34       21.81 o   0.3089E-03
 -15   4   4     1572.46     1512.55       32.08 o   0.6189E-04
 -14   4   4       29.63       27.23        6.49 o   0.8761E-02
 -13   4   4      116.40      122.00       10.86 o   0.2097E-02
 -12   4   4       18.83       13.52        4.55 o   0.1662E-01
 -11   4   4       21.86       22.07        4.86 o   0.1201E-01
 -10   4   4      957.98      982.36       19.17 o   0.1341E-03
  -9   4   4      494.79      561.86       21.36 o   0.3109E-03
  -8   4   4       41.18       48.43        7.43 o   0.5525E-02
  -7   4   4      243.20      236.82       14.77 o   0.9019E-03
  -6   4   4       16.14       21.14        5.54 o   0.1219E-01
  -5   4   4       52.60       44.69        6.26 o   0.5881E-02
  -4   4   4     1222.59     1205.48       25.05 o   0.9398E-04
  -3   4   4      670.18      749.32       18.34 o   0.2153E-03
  -2   4   4      433.75      460.86       20.77 o   0.3917E-03
  -1   4   4      951.43     1003.42       24.02 o   0.1297E-03
   0   4   4     2511.12     2306.29       38.24 o   0.2846E-04
   1   4   4      402.10      400.02       13.95 o   0.4968E-03
   2   4   4      652.98      676.47       17.94 o   0.2373E-03
   3   4   4       92.77      118.88        7.61 o   0.2484E-02
   4   4   4        3.62        1.27        3.95 o   0.4820E-01
   5   4   4      610.88      616.41       19.13 o   0.2661E-03
   6   4   4        5.00        3.13        4.67 o   0.3362E-01
   7   4   4       12.57        8.66        5.19 o   0.1786E-01
   8   4   4     1632.57     1661.44       38.35 o   0.5273E-04
   9   4   4     1792.75     1862.75       48.74 o   0.4304E-04
  10   4   4       56.81       64.97        6.00 o   0.4896E-02
  11   4   4     1553.92     1692.91       35.88 o   0.5500E-04
  12   4   4      121.66      131.96       11.13 o   0.1949E-02
  13   4   4        6.74        4.07        7.64 o   0.1382E-01
  14   4   4      467.68      442.19       23.95 o   0.3719E-03
  15   4   4        6.95       10.51        5.11 o   0.1966E-01
  16   4   4      557.68      512.80       17.89 o   0.3366E-03
  17   4   4      774.80      687.79       22.77 o   0.2111E-03
 -16   5   4      129.56       99.30        8.84 o   0.2449E-02
 -15   5   4       57.13       37.22        7.48 o   0.5922E-02
 -14   5   4      374.15      327.08       15.35 o   0.6128E-03
 -13   5   4      636.78      627.99       21.66 o   0.2526E-03
 -12   5   4      230.93      218.35       13.92 o   0.1035E-02
 -11   5   4      125.76      137.47       10.65 o   0.1928E-02
 -10   5   4      253.97      293.50       13.09 o   0.8083E-03
  -9   5   4       96.45      105.87        8.59 o   0.2696E-02
  -8   5   4       18.17       26.04        4.58 o   0.1345E-01
  -7   5   4      403.48      424.88       19.21 o   0.4460E-03
  -6   5   4      290.67      354.50       16.34 o   0.6067E-03
  -5   5   4     1002.83     1035.08       28.91 o   0.1184E-03
  -4   5   4       33.85       20.29        5.88 o   0.9700E-02
  -3   5   4      358.42      369.08       14.42 o   0.5566E-03
  -2   5   4     1021.16     1081.67       23.43 o   0.1154E-03
  -1   5   4      473.92      518.08       18.54 o   0.3525E-03
   0   5   4      129.47      110.95        9.95 o   0.2217E-02
   1   5   4      220.39      294.55       12.93 o   0.8520E-03
   2   5   4       22.25       23.24        5.00 o   0.1129E-01
   3   5   4       45.22       30.30        6.58 o   0.7168E-02
   4   5   4       87.94       81.71        8.68 o   0.3130E-02
   5   5   4      130.29      148.72       12.99 o   0.1593E-02
   6   5   4      622.80      644.00       27.97 o   0.2320E-03
   7   5   4      229.46      215.17       25.18 o   0.7049E-03
   8   5   4      501.45      507.49       16.47 o   0.3569E-03
   9   5   4      835.97      882.20       32.30 o   0.1447E-03
  10   5   4      209.32      202.35       13.22 o   0.1136E-02
  11   5   4        2.20        2.89        5.36 o   0.2027E-01
  12   5   4       54.97       50.25        6.59 o   0.5487E-02
  13   5   4      196.85      186.12       12.74 o   0.1225E-02
  14   5   4       92.60       99.92        8.91 o   0.2718E-02
  15   5   4      176.66      175.25       10.26 o   0.1420E-02
  16   5   4       58.65       58.07        6.52 o   0.5032E-02
 -14   6   4       43.62       34.21        5.68 o   0.7559E-02
 -13   6   4      798.66      709.75       19.39 o   0.2073E-03
 -12   6   4      431.64      437.10       16.31 o   0.4535E-03
 -11   6   4      355.78      393.54       15.69 o   0.5371E-03
 -10   6   4      280.51      269.63       14.38 o   0.7905E-03
  -9   6   4       47.41       56.75        7.14 o   0.4851E-02
  -8   6   4      106.40      124.87       12.00 o   0.1987E-02
  -7   6   4      212.57      218.44       14.06 o   0.1040E-02
  -6   6   4      591.08      648.96       16.33 o   0.2734E-03
  -5   6   4      658.79      667.85       17.19 o   0.2438E-03
  -4   6   4      456.49      487.11       15.63 o   0.3958E-03
  -3   6   4      993.97     1051.70       21.91 o   0.1231E-03
  -2   6   4      463.81      492.28       19.32 o   0.3671E-03
  -1   6   4     3027.27     3052.37       47.31 o   0.1824E-04
   0   6   4     1654.58     1595.66       35.31 o   0.5437E-04
   1   6   4     1598.96     1676.81       34.52 o   0.5343E-04
   2   6   4      567.57      608.02       26.17 o   0.2582E-03
   3   6   4       27.63       24.53        5.18 o   0.1075E-01
   4   6   4       17.61       12.54        4.81 o   0.1644E-01
   5   6   4      553.88      552.11       15.15 o   0.3218E-03
   6   6   4     1170.59     1242.35       23.78 o   0.9275E-04
   7   6   4       61.13       63.24        6.68 o   0.4535E-02
   8   6   4      828.41      921.41       26.26 o   0.1508E-03
   9   6   4      112.39      102.43       10.62 o   0.2351E-02
  10   6   4      223.34      230.35       13.14 o   0.1056E-02
  11   6   4       97.41       93.02        7.84 o   0.3038E-02
  12   6   4        6.39        0.78        3.97 o   0.4464E-01
  13   6   4      228.29      219.39       11.36 o   0.1127E-02
  14   6   4        1.11        0.58        3.70 o   0.2625E-01
 -11   7   4       12.70        1.81        5.26 o   0.2402E-01
 -10   7   4      640.45      618.73       32.96 o   0.2245E-03
  -9   7   4      346.47      347.53       26.61 o   0.4731E-03
  -8   7   4      712.22      742.35       26.61 o   0.1960E-03
  -7   7   4       50.53       37.41       10.38 o   0.4463E-02
  -6   7   4      349.51      347.18       21.39 o   0.5239E-03
  -5   7   4       29.70       45.26       15.49 o   0.2894E-02
  -4   7   4      122.41      123.96       20.72 o   0.1229E-02
  -3   7   4       45.78       47.42       11.14 o   0.3884E-02
  -2   7   4      416.63      416.91       18.96 o   0.4389E-03
  -1   7   4      302.40      334.98       15.75 o   0.6405E-03
   0   7   4       21.51       13.67        5.30 o   0.1427E-01
   1   7   4      204.45      216.77       12.98 o   0.1090E-02
   2   7   4      393.09      434.24       17.64 o   0.4555E-03
   3   7   4      557.47      585.94       17.97 o   0.3017E-03
   4   7   4      600.56      639.09       18.63 o   0.2631E-03
   5   7   4       68.93       89.08        7.17 o   0.3426E-02
   6   7   4      334.55      390.05       16.08 o   0.5501E-03
   7   7   4      154.64      157.81       11.21 o   0.1571E-02
   8   7   4        7.25        0.78        5.22 o   0.2891E-01
   9   7   4      222.60      220.34       14.65 o   0.1006E-02
  10   7   4      642.83      667.04       22.74 o   0.2341E-03
  11   7   4      170.76      188.19       11.34 o   0.1341E-02
  12   7   4       53.22       51.55        6.20 o   0.5496E-02
 -10   8   4      186.21      123.84       13.94 o   0.1569E-02
  -9   8   4     1179.97     1109.69       36.86 o   0.9631E-04
  -8   8   4       21.90       11.71        4.81 o   0.1679E-01
  -7   8   4       27.77       22.58        4.85 o   0.1180E-01
  -6   8   4      230.29      208.32       12.25 o   0.1102E-02
  -5   8   4      240.59      241.96       13.49 o   0.9481E-03
  -4   8   4       93.02      110.24       11.30 o   0.2281E-02
  -3   8   4      244.00      281.16       16.91 o   0.7593E-03
  -2   8   4       24.13       27.23       11.91 o   0.4742E-02
  -1   8   4       66.65       86.25       11.61 o   0.2679E-02
   0   8   4       19.27       21.31        8.88 o   0.7626E-02
   1   8   4      616.36      637.37       21.08 o   0.2533E-03
   2   8   4      445.89      492.49       17.68 o   0.3887E-03
   3   8   4      173.85      168.24        9.64 o   0.1517E-02
   4   8   4      330.15      345.86       12.69 o   0.6289E-03
   5   8   4      512.16      502.28       15.36 o   0.3676E-03
   6   8   4      378.45      370.11       13.08 o   0.5652E-03
   7   8   4       22.67       33.83        4.45 o   0.1033E-01
   8   8   4       60.97       56.56        6.09 o   0.5182E-02
   9   8   4       35.19       33.41        4.55 o   0.9007E-02
  10   8   4       14.20       16.39        3.26 o   0.1939E-01
  -6   9   4      744.03      683.28       18.46 o   0.2267E-03
  -5   9   4      332.07      315.44       11.09 o   0.7132E-03
  -4   9   4       13.04       13.54        4.58 o   0.1867E-01
  -3   9   4       68.98       56.46        7.79 o   0.4423E-02
  -2   9   4      551.99      524.24       16.75 o   0.3339E-03
  -1   9   4      665.92      584.65       19.00 o   0.2765E-03
   0   9   4      269.00      260.10       14.39 o   0.8307E-03
   1   9   4      298.90      282.92       14.64 o   0.7739E-03
   2   9   4      720.08      655.08       19.37 o   0.2358E-03
   3   9   4       20.47       21.00        7.58 o   0.8789E-02
   4   9   4       46.88       56.23        5.99 o   0.5594E-02
   5   9   4       20.92       15.23        5.82 o   0.1328E-01
   6   9   4      187.02      167.97       11.07 o   0.1448E-02
   7   9   4       33.48       43.66        6.04 o   0.6927E-02
 -18   1   5      424.60      374.00       12.12 o   0.5500E-03
 -17   1   5        2.43        0.13        3.45 o   0.7039E-01
 -16   1   5        3.65        2.83        4.10 o   0.4167E-01
 -15   1   5       11.53        3.33        4.74 o   0.2695E-01
 -14   1   5       29.11       23.77        5.61 o   0.1025E-01
 -13   1   5      915.74      949.48       23.91 o   0.1419E-03
 -12   1   5      738.86      801.65       20.62 o   0.1916E-03
 -11   1   5      383.27      406.84       16.46 o   0.4853E-03
 -10   1   5       19.25       18.38        6.36 o   0.1114E-01
  -9   1   5     4409.82     4568.47       64.04 o   0.8775E-05
  -8   1   5      733.74      777.67       25.57 o   0.1840E-03
  -7   1   5     1627.66     1681.09       37.58 o   0.5291E-04
  -6   1   5     2178.53     2338.67       41.53 o   0.3042E-04
  -5   1   5      671.63      665.99       13.71 o   0.2465E-03
  -4   1   5     1637.39     1303.22       23.69 o   0.7167E-04
  -3   1   5       32.28       15.35        3.66 o   0.1452E-01
  -2   1   5      542.04      540.79       11.81 o   0.3447E-03
  -1   1   5     2511.58     2217.78       24.41 o   0.3046E-04
   0   1   5      689.70      687.51       12.32 o   0.2435E-03
   1   1   5      374.37      389.35        9.48 o   0.5791E-03
   2   1   5     1810.05     1683.95       20.41 o   0.5208E-04
   3   1   5     6938.68     6586.35       45.08 o   0.4235E-05
   4   1   5       23.72       14.82        5.16 o   0.1300E-01
   5   1   5     3620.44     3550.28       45.57 o   0.1365E-04
   6   1   5     2736.42     2823.85       54.74 o   0.2092E-04
   7   1   5       69.19       46.21        8.22 o   0.4822E-02
   8   1   5       -4.92        1.56        4.75 o   0.3431E-01
   9   1   5      701.32      708.92       31.96 o   0.1921E-03
  10   1   5     1179.37     1270.61       42.09 o   0.8186E-04
  11   1   5     2745.51     2767.70       64.42 o   0.2081E-04
  12   1   5      472.56      474.45       21.98 o   0.3719E-03
  13   1   5      118.55      120.54       14.33 o   0.1726E-02
  14   1   5       54.38       62.33        9.25 o   0.3755E-02
  15   1   5       64.44       40.67        8.12 o   0.5203E-02
  16   1   5      500.25      537.91       15.76 o   0.3536E-03
  17   1   5     1127.94     1057.13       21.07 o   0.1200E-03
  18   1   5       12.63       17.83        4.55 o   0.1592E-01
 -18   2   5       10.31       15.21        4.45 o   0.1933E-01
 -17   2   5      164.45      128.99        9.86 o   0.1872E-02
 -16   2   5      959.55      911.40       25.27 o   0.1432E-03
 -15   2   5      149.65      152.09       11.56 o   0.1601E-02
 -14   2   5     1678.82     1645.90       36.72 o   0.5390E-04
 -13   2   5      830.06      912.79       22.95 o   0.1566E-03
 -12   2   5      297.45      344.99       14.04 o   0.6587E-03
 -11   2   5      213.66      208.86       10.27 o   0.1205E-02
 -10   2   5      172.18      185.77       14.58 o   0.1228E-02
  -9   2   5      683.95      770.83       23.09 o   0.1982E-03
  -8   2   5     1651.93     1831.20       29.15 o   0.4950E-04
  -7   2   5      373.71      313.33       13.71 o   0.6421E-03
  -6   2   5     1234.13     1284.77       23.69 o   0.8713E-04
  -5   2   5       10.48       13.50        3.33 o   0.2282E-01
  -4   2   5        8.77       12.37        2.74 o   0.2797E-01
  -3   2   5       77.82      111.63        6.33 o   0.3002E-02
  -2   2   5     4105.63     4241.93       38.21 o   0.1013E-04
  -1   2   5     2234.62     2140.20       39.70 o   0.3296E-04
   0   2   5     5488.46     5145.71       47.22 o   0.6601E-05
   1   2   5     2376.50     2319.41       36.73 o   0.2920E-04
   2   2   5      567.25      629.18       18.55 o   0.2712E-03
   3   2   5      360.55      407.39       15.41 o   0.5146E-03
   4   2   5     2569.04     2291.36       46.83 o   0.2770E-04
   5   2   5      992.67     1070.61       33.14 o   0.1111E-03
   6   2   5      782.02      819.12       30.55 o   0.1615E-03
   7   2   5      108.41      142.35       12.57 o   0.1775E-02
   8   2   5      836.95      862.30       33.33 o   0.1486E-03
   9   2   5     2683.31     2744.92       60.19 o   0.2178E-04
  10   2   5     5691.44     5940.79       74.06 o   0.5465E-05
  11   2   5       43.51       38.47        6.80 o   0.6633E-02
  12   2   5     1580.87     1694.94       49.82 o   0.5155E-04
  13   2   5      392.42      380.55       22.47 o   0.4742E-03
  14   2   5      248.86      229.55       17.99 o   0.8607E-03
  15   2   5      232.47      264.88       16.65 o   0.8173E-03
  16   2   5       -0.78        0.66        3.34 o   0.2011E-02
  17   2   5      722.81      660.53       19.73 o   0.2393E-03
 -17   3   5        8.93       10.91        3.86 o   0.2569E-01
 -16   3   5      208.20      183.07       11.48 o   0.1294E-02
 -15   3   5      638.10      686.08       21.57 o   0.2329E-03
 -14   3   5       49.78       56.02        7.50 o   0.4890E-02
 -13   3   5      438.55      473.47       19.51 o   0.3904E-03
 -12   3   5      969.08     1053.72       29.06 o   0.1199E-03
 -11   3   5      755.13      792.01       25.41 o   0.1817E-03
 -10   3   5      107.47       96.37        6.12 o   0.3065E-02
  -9   3   5       92.61      106.32        8.00 o   0.2876E-02
  -8   3   5      182.40      166.37       10.82 o   0.1448E-02
  -7   3   5     1115.38     1180.89       25.28 o   0.1004E-03
  -6   3   5       52.91       78.11        6.02 o   0.4165E-02
  -5   3   5      127.30      130.53        8.44 o   0.2101E-02
  -4   3   5      487.93      454.24       15.71 o   0.4057E-03
  -3   3   5      502.97      531.58       15.54 o   0.3509E-03
  -2   3   5      378.58      319.73       13.14 o   0.6367E-03
  -1   3   5      205.50      213.15        9.76 o   0.1187E-02
   0   3   5     3331.12     3241.53       38.22 o   0.1632E-04
   1   3   5      413.74      403.98       16.70 o   0.4725E-03
   2   3   5      797.16      725.06       23.21 o   0.1949E-03
   3   3   5      119.77      130.69       10.04 o   0.2049E-02
   4   3   5      568.64      608.96       20.96 o   0.2764E-03
   5   3   5      281.14      347.08       19.23 o   0.5862E-03
   6   3   5      166.47      180.35       15.69 o   0.1215E-02
   7   3   5      173.39      220.22       16.12 o   0.1034E-02
   8   3   5      161.76      164.26       15.70 o   0.1282E-02
   9   3   5       74.63       61.28       11.90 o   0.3016E-02
  10   3   5      226.22      245.72       12.27 o   0.9771E-03
  11   3   5      183.10      185.55       13.06 o   0.1254E-02
  12   3   5        3.77        4.13        5.42 o   0.2550E-01
  13   3   5        3.50       10.81        6.53 o   0.1572E-01
  14   3   5        9.77        4.47        6.42 o   0.1764E-01
  15   3   5      118.32      108.17       12.80 o   0.2010E-02
  16   3   5      140.92      122.75        9.64 o   0.2056E-02
  17   3   5      782.12      716.16       16.28 o   0.2145E-03
 -16   4   5      846.98      710.30       19.18 o   0.2106E-03
 -15   4   5     1005.74      912.45       24.14 o   0.1413E-03
 -14   4   5      611.50      557.48       20.78 o   0.2908E-03
 -13   4   5      350.19      342.42       16.98 o   0.5966E-03
 -12   4   5      261.65      295.82       15.18 o   0.7465E-03
 -11   4   5      171.41      169.74        9.62 o   0.1504E-02
 -10   4   5       -9.49        3.43        5.47 o   0.2217E-01
  -9   4   5       18.04        3.87        4.17 o   0.2572E-01
  -8   4   5      194.95      196.39       10.45 o   0.1324E-02
  -7   4   5     1535.86     1634.25       35.80 o   0.5757E-04
  -6   4   5      193.51      200.04       13.48 o   0.1141E-02
  -5   4   5      667.77      652.39       20.00 o   0.2365E-03
  -4   4   5     2021.35     2043.81       33.29 o   0.3826E-04
  -3   4   5       35.99       26.17        5.34 o   0.9469E-02
  -2   4   5     2599.97     2666.72       36.17 o   0.2385E-04
  -1   4   5      213.12      156.34       10.73 o   0.1415E-02
   0   4   5      138.63      125.96        9.96 o   0.1968E-02
   1   4   5        1.44        9.67        3.71 o   0.1019E-01
   2   4   5        5.64        1.03        3.65 o   0.4992E-01
   3   4   5      187.84      214.05       10.70 o   0.1185E-02
   4   4   5      115.25      122.08        8.89 o   0.2212E-02
   5   4   5      240.29      267.10       18.47 o   0.7658E-03
   6   4   5       17.43        8.04        6.67 o   0.1379E-01
   7   4   5     1348.02     1490.40       43.31 o   0.6529E-04
   8   4   5      198.36      193.09       10.49 o   0.1273E-02
   9   4   5       45.86       43.78        5.82 o   0.6388E-02
  10   4   5      548.97      607.92       21.89 o   0.2832E-03
  11   4   5       87.26      102.73       11.03 o   0.2439E-02
  12   4   5      228.97      224.48       13.25 o   0.1042E-02
  13   4   5      179.50      165.16       10.55 o   0.1544E-02
  14   4   5        8.39        9.91        5.79 o   0.1727E-01
  15   4   5       14.20        6.16        5.06 o   0.2196E-01
  16   4   5       86.56       96.71        6.86 o   0.2935E-02
 -15   5   5      202.45      187.81        9.22 o   0.1374E-02
 -14   5   5       20.69       15.76        4.72 o   0.1550E-01
 -13   5   5      521.63      490.19       18.36 o   0.3625E-03
 -12   5   5        2.58        0.00        3.78 o   0.6077E-01
 -11   5   5      208.21      180.85       11.11 o   0.1305E-02
 -10   5   5      144.29      142.23       14.93 o   0.1487E-02
  -9   5   5     1584.72     1716.35       38.32 o   0.5258E-04
  -8   5   5       58.34       60.86        9.32 o   0.4017E-02
  -7   5   5     1786.51     1856.96       30.57 o   0.4595E-04
  -6   5   5      483.80      515.53       16.09 o   0.3683E-03
  -5   5   5      111.48      114.77       10.06 o   0.2258E-02
  -4   5   5       68.58       73.89        7.24 o   0.3871E-02
  -3   5   5      181.03      174.94       10.73 o   0.1390E-02
  -2   5   5      210.99      239.85       11.48 o   0.1038E-02
  -1   5   5      896.73      897.11       22.63 o   0.1501E-03
   0   5   5      358.95      374.86       16.72 o   0.5398E-03
   1   5   5       70.17       71.28        7.83 o   0.3838E-02
   2   5   5       43.95       50.79        6.15 o   0.5942E-02
   3   5   5      985.77      967.43       27.63 o   0.1297E-03
   4   5   5      322.45      371.25       16.45 o   0.5724E-03
   5   5   5     1785.94     1910.90       46.41 o   0.4271E-04
   6   5   5       38.61       29.39        5.79 o   0.8286E-02
   7   5   5      404.65      423.82       13.82 o   0.4752E-03
   8   5   5       19.57       20.23        5.54 o   0.1244E-01
   9   5   5       49.53       46.28        8.66 o   0.4866E-02
  10   5   5      197.78      196.58       12.91 o   0.1215E-02
  11   5   5      404.19      427.19       17.37 o   0.4613E-03
  12   5   5       38.76       37.94        6.04 o   0.7498E-02
  13   5   5      306.61      292.10       12.32 o   0.7516E-03
  14   5   5       17.78       17.18        4.71 o   0.1507E-01
  15   5   5      391.48      356.29       12.80 o   0.5858E-03
 -13   6   5       21.71       23.57        5.47 o   0.1095E-01
 -12   6   5       32.20       44.39        6.41 o   0.6747E-02
 -11   6   5        4.01        4.44        6.29 o   0.1966E-01
 -10   6   5      304.12      329.81       18.75 o   0.6136E-03
  -9   6   5      436.70      480.72       22.55 o   0.3715E-03
  -8   6   5      969.55      982.98       34.29 o   0.1219E-03
  -7   6   5      690.38      735.64       29.76 o   0.1932E-03
  -6   6   5        8.29       10.41        6.51 o   0.1489E-01
  -5   6   5      348.62      365.01       31.07 o   0.3993E-03
  -4   6   5      600.40      628.67       39.66 o   0.2009E-03
  -3   6   5      653.05      653.18       18.04 o   0.2531E-03
  -2   6   5      377.83      408.91       11.55 o   0.5286E-03
  -1   6   5      415.47      426.80       11.05 o   0.4879E-03
   0   6   5      336.92      354.07       10.05 o   0.6364E-03
   1   6   5      257.92      267.46        9.38 o   0.9228E-03
   2   6   5      100.01      106.29        6.23 o   0.2811E-02
   3   6   5      276.20      304.35        9.91 o   0.7982E-03
   4   6   5      571.22      616.36       18.50 o   0.2784E-03
   5   6   5      116.22       95.10        9.01 o   0.2558E-02
   6   6   5      128.30      132.62        9.09 o   0.1997E-02
   7   6   5      279.06      296.25       12.99 o   0.7834E-03
   8   6   5      108.11      101.16        8.46 o   0.2642E-02
   9   6   5      276.56      270.71       17.21 o   0.7483E-03
  10   6   5      211.51      217.40       12.27 o   0.1088E-02
  11   6   5      125.23      121.84        8.02 o   0.2281E-02
  12   6   5       90.13       76.57        6.32 o   0.3801E-02
  13   6   5      176.49      162.34        7.62 o   0.1633E-02
 -11   7   5      911.19      756.37       33.44 o   0.1622E-03
 -10   7   5       23.19       20.26        7.23 o   0.9459E-02
  -9   7   5      202.13      203.19       20.16 o   0.9204E-03
  -8   7   5      132.38      131.06       17.02 o   0.1428E-02
  -7   7   5       78.76       74.57       14.65 o   0.2366E-02
  -6   7   5       22.70       26.60        9.57 o   0.6406E-02
  -5   7   5      299.48      305.66       16.59 o   0.6820E-03
  -4   7   5      513.11      520.05       21.93 o   0.3245E-03
  -3   7   5      894.59      897.61       26.90 o   0.1453E-03
  -2   7   5        3.26        0.76        7.40 o   0.1398E-01
  -1   7   5        8.57       17.62        7.60 o   0.1063E-01
   0   7   5     2096.37     2114.53       33.43 o   0.3609E-04
   1   7   5      920.05      913.44       22.44 o   0.1459E-03
   2   7   5       19.78       19.02        5.01 o   0.1272E-01
   3   7   5      442.94      443.25       15.71 o   0.4395E-03
   4   7   5      403.46      390.42       14.87 o   0.5094E-03
   5   7   5       25.80       25.64        4.75 o   0.1114E-01
   6   7   5      106.10      132.79        7.06 o   0.2262E-02
   7   7   5      178.24      194.23       11.07 o   0.1310E-02
   8   7   5       10.30       13.66        4.63 o   0.1822E-01
   9   7   5       90.06      110.87        9.50 o   0.2449E-02
  10   7   5      278.24      296.83       11.66 o   0.7691E-03
  11   7   5      146.36      114.47        7.97 o   0.2274E-02
  -8   8   5      279.20      314.12       12.64 o   0.7261E-03
  -7   8   5       64.99       62.35        7.09 o   0.4391E-02
  -6   8   5      200.35      206.79        9.86 o   0.1248E-02
  -5   8   5        3.85        1.83        5.67 o   0.2642E-01
  -4   8   5      475.23      468.42       17.31 o   0.3916E-03
  -3   8   5      432.86      447.55       18.22 o   0.4151E-03
  -2   8   5      146.25      146.60       14.23 o   0.1525E-02
  -1   8   5      306.68      349.11       16.63 o   0.6001E-03
   0   8   5      892.10      846.81       24.03 o   0.1599E-03
   1   8   5       76.97      112.56        9.15 o   0.2502E-02
   2   8   5      668.13      676.02       17.13 o   0.2412E-03
   3   8   5      276.43      285.71       11.17 o   0.8057E-03
   4   8   5       76.90       78.56        6.33 o   0.3747E-02
   5   8   5        3.88        2.56        3.41 o   0.5133E-01
   6   8   5       11.32        7.38        4.15 o   0.2673E-01
   7   8   5      478.49      485.17       17.40 o   0.3818E-03
   8   8   5      274.51      221.88       12.85 o   0.9742E-03
   9   8   5       18.98       14.04        4.07 o   0.1902E-01
  -4   9   5       18.81        7.86        3.67 o   0.2425E-01
  -3   9   5      669.82      628.38       15.41 o   0.2588E-03
  -2   9   5       72.25       70.11        7.41 o   0.3886E-02
  -1   9   5       77.24       54.08        8.08 o   0.4275E-02
   0   9   5      349.33      349.89       13.56 o   0.5984E-03
   1   9   5       30.81       19.82        8.24 o   0.7707E-02
   2   9   5      111.40      115.59        9.71 o   0.2288E-02
   3   9   5       67.83       48.09       11.41 o   0.3606E-02
   4   9   5       77.74       78.22       10.41 o   0.3017E-02
 -17   0   6       67.54       38.95       12.27 o   0.3687E-02
 -16   0   6       22.92       24.77        6.85 o   0.8723E-02
 -15   0   6      403.98      365.88       21.25 o   0.4888E-03
 -14   0   6       43.14       46.18        8.45 o   0.5396E-02
 -13   0   6      855.49      835.19       32.56 o   0.1514E-03
 -12   0   6      845.84      928.47       43.04 o   0.1257E-03
 -11   0   6     2021.00     2183.32       65.54 o   0.3228E-04
 -10   0   6      369.12      339.64       27.47 o   0.4472E-03
  -9   0   6      343.03      400.38       28.47 o   0.4203E-03
  -8   0   6      869.89     1045.34       43.28 o   0.1133E-03
  -7   0   6     2855.33     3050.70       74.37 o   0.1794E-04
  -6   0   6       11.73       14.09        6.26 o   0.1467E-01
  -5   0   6     1272.28     1434.28       31.87 o   0.7418E-04
  -4   0   6     1739.38     1541.76       36.28 o   0.5584E-04
  -3   0   6     4750.89     4525.21       58.46 o   0.8310E-05
  -2   0   6      444.51      434.85       18.12 o   0.4159E-03
  -1   0   6     5928.63     5317.98       63.24 o   0.5932E-05
   0   0   6     2540.55     2317.39       32.60 o   0.2809E-04
   1   0   6      494.69      346.10       16.24 o   0.5059E-03
   2   0   6     2385.25     2192.08       36.26 o   0.3123E-04
   3   0   6      181.24       93.84       10.71 o   0.2028E-02
   4   0   6     5403.91     5357.59       56.60 o   0.6344E-05
   5   0   6      346.04      423.47       15.27 o   0.4896E-03
   6   0   6      173.53      223.40       22.52 o   0.8181E-03
   7   0   6     1629.20     1793.80       67.22 o   0.4292E-04
   8   0   6     1038.84     1073.48       55.95 o   0.8971E-04
   9   0   6     2715.59     2955.15       90.86 o   0.1840E-04
  10   0   6     1574.86     1638.99       43.75 o   0.5454E-04
  11   0   6     5103.86     5398.87       78.17 o   0.6506E-05
  12   0   6      675.11      757.29       29.56 o   0.1918E-03
  15   0   6      549.12      484.69       31.71 o   0.2924E-03
  16   0   6     1078.46     1017.05       40.02 o   0.1085E-03
  17   0   6      145.34      123.34       14.10 o   0.1634E-02
 -17   1   6      164.83      164.31        8.00 o   0.1719E-02
 -16   1   6        4.00        0.14        4.30 o   0.4543E-01
 -15   1   6       22.34       18.19        4.60 o   0.1439E-01
 -14   1   6      970.31     1005.61       23.66 o   0.1289E-03
 -13   1   6      260.16      249.71       13.14 o   0.9121E-03
 -12   1   6       24.67       26.86        5.25 o   0.1063E-01
 -11   1   6     1004.82     1046.73       24.85 o   0.1215E-03
 -10   1   6      434.59      469.63       14.44 o   0.4247E-03
  -9   1   6       26.80       26.91       10.87 o   0.5303E-02
  -8   1   6     1033.63     1026.23       48.32 o   0.9904E-04
  -7   1   6      415.51      542.42       20.95 o   0.3408E-03
  -6   1   6      227.39      215.74       15.29 o   0.9848E-03
  -5   1   6      261.73      329.40       12.60 o   0.7216E-03
  -4   1   6     1903.84     1809.59       31.40 o   0.4470E-04
  -3   1   6      579.56      611.58       14.71 o   0.2945E-03
  -2   1   6     2189.92     2052.95       23.20 o   0.3643E-04
  -1   1   6      796.36      784.88       15.47 o   0.1891E-03
   0   1   6     1774.10     1800.94       26.06 o   0.4851E-04
   1   1   6      338.30      308.17       10.89 o   0.7091E-03
   2   1   6      630.03      674.29       12.42 o   0.2579E-03
   3   1   6      424.25      368.18       13.95 o   0.5311E-03
   4   1   6     1006.77     1046.42       25.96 o   0.1175E-03
   5   1   6       68.53       65.26        7.71 o   0.4248E-02
   6   1   6      763.48      836.65       31.53 o   0.1604E-03
   7   1   6     1037.89     1038.17       37.26 o   0.1085E-03
   8   1   6       77.42       86.49       11.13 o   0.2768E-02
   9   1   6       70.30       62.81       11.89 o   0.3037E-02
  10   1   6       80.87       66.84        7.70 o   0.3954E-02
  11   1   6     2218.64     2310.07       41.38 o   0.3126E-04
  12   1   6       44.98       38.16        6.60 o   0.6383E-02
  13   1   6      436.05      474.60       31.52 o   0.3188E-03
  14   1   6      362.92      357.82       27.03 o   0.4514E-03
  15   1   6       70.97       63.34        8.99 o   0.3900E-02
  16   1   6       60.18       41.37        7.44 o   0.5525E-02
  17   1   6      181.90      184.23        9.20 o   0.1466E-02
 -17   2   6      377.52      315.89       10.96 o   0.7081E-03
 -16   2   6      119.11      109.99        7.65 o   0.2531E-02
 -15   2   6      156.53      153.77       11.08 o   0.1616E-02
 -14   2   6      119.11      106.00       10.49 o   0.2377E-02
 -13   2   6      135.10      163.97       11.47 o   0.1599E-02
 -12   2   6       30.62       29.16        6.55 o   0.8121E-02
 -11   2   6      176.42      207.92       12.37 o   0.1160E-02
 -10   2   6       33.97       27.15        5.45 o   0.9538E-02
  -9   2   6       81.19       81.38        9.29 o   0.3045E-02
  -8   2   6      107.81       97.82       17.13 o   0.1724E-02
  -7   2   6       74.07       76.24       15.45 o   0.2199E-02
  -6   2   6      610.24      600.50       20.92 o   0.2657E-03
  -5   2   6      758.98      790.38       22.92 o   0.1853E-03
  -4   2   6      412.80      310.98       14.18 o   0.6034E-03
  -3   2   6      804.75      829.16       19.16 o   0.1737E-03
  -2   2   6      307.26      305.19       11.73 o   0.7274E-03
  -1   2   6       70.08       51.87        7.35 o   0.4739E-02
   0   2   6       24.41       34.28        4.94 o   0.9115E-02
   1   2   6       75.65       59.04        6.89 o   0.4212E-02
   2   2   6       71.06       50.39        6.77 o   0.5003E-02
   3   2   6        6.28        1.46        4.46 o   0.3616E-01
   4   2   6      174.63      142.55       14.94 o   0.1407E-02
   5   2   6       50.49       46.53        9.83 o   0.4367E-02
   6   2   6      278.86      346.62       20.28 o   0.5957E-03
   7   2   6       13.62        2.69        6.58 o   0.1664E-01
   8   2   6      264.94      275.54       20.45 o   0.6834E-03
   9   2   6      796.34      837.86       19.52 o   0.1787E-03
  10   2   6      404.31      408.52       14.38 o   0.4969E-03
  11   2   6      556.82      588.65       18.10 o   0.2970E-03
  12   2   6      431.01      460.94       18.12 o   0.4170E-03
  13   2   6       -2.34        1.28        5.06 o   0.3094E-01
  14   2   6       50.37       50.73        9.35 o   0.4446E-02
  15   2   6       39.96       29.58        7.09 o   0.7448E-02
  16   2   6      221.59      197.06       11.21 o   0.1185E-02
  17   2   6       35.57       38.90        8.09 o   0.6011E-02
 -16   3   6       13.96        7.53        3.33 o   0.3084E-01
 -15   3   6       67.35       45.00        7.26 o   0.5198E-02
 -14   3   6      171.53      191.18       11.67 o   0.1357E-02
 -13   3   6      102.14       84.04        9.84 o   0.2888E-02
 -12   3   6     1113.30     1112.22       30.05 o   0.1050E-03
 -11   3   6       -9.32        1.92        6.82 o   0.1713E-01
 -10   3   6     1168.68     1322.20       40.89 o   0.8009E-04
  -9   3   6       47.08       62.35        7.64 o   0.4673E-02
  -8   3   6     2393.33     2488.56       35.18 o   0.2734E-04
  -7   3   6      961.21     1056.81       28.48 o   0.1186E-03
  -6   3   6      250.53      236.38       14.64 o   0.9194E-03
  -5   3   6      960.04      966.27       27.49 o   0.1298E-03
  -4   3   6      429.61      501.77       18.27 o   0.3797E-03
  -3   3   6      968.86     1029.99       26.47 o   0.1214E-03
  -2   3   6      422.11      397.29       17.45 o   0.4784E-03
  -1   3   6      585.70      700.42       20.35 o   0.2424E-03
   0   3   6     2428.42     2432.84       40.10 o   0.2746E-04
   1   3   6       49.50       57.23        6.03 o   0.5394E-02
   2   3   6      947.83     1036.94       26.88 o   0.1247E-03
   3   3   6       51.76       44.95        7.60 o   0.5416E-02
   4   3   6     2179.67     2183.49       41.76 o   0.3336E-04
   5   3   6      273.78      269.13       19.66 o   0.6993E-03
   6   3   6     1094.82     1073.17       39.33 o   0.9913E-04
   7   3   6      813.13      847.66       34.52 o   0.1516E-03
   8   3   6       63.28       52.21        5.65 o   0.5427E-02
   9   3   6       14.01        7.05        3.40 o   0.3186E-01
  10   3   6       20.37       15.80        4.65 o   0.1488E-01
  11   3   6      693.79      732.61       27.52 o   0.2015E-03
  12   3   6     1258.58     1289.98       31.15 o   0.8478E-04
  13   3   6        8.56        7.23        4.40 o   0.2729E-01
  14   3   6      569.96      529.24       24.87 o   0.2945E-03
  15   3   6       10.83        2.00        5.06 o   0.2628E-01
  16   3   6      517.06      476.04       18.69 o   0.3768E-03
 -15   4   6      255.14      225.31       11.05 o   0.1026E-02
 -14   4   6       14.15       13.26        4.46 o   0.1939E-01
 -13   4   6      364.11      336.24       16.15 o   0.5990E-03
 -12   4   6      952.26      911.29       26.60 o   0.1402E-03
 -11   4   6      329.14      359.52       21.60 o   0.5249E-03
 -10   4   6      453.55      534.74       25.81 o   0.3207E-03
  -9   4   6       80.34       90.79       12.24 o   0.2515E-02
  -8   4   6       41.82       51.37        9.61 o   0.4555E-02
  -7   4   6     3205.80     3468.25       41.12 o   0.1553E-04
  -6   4   6      912.07      963.56       22.03 o   0.1383E-03
  -5   4   6       27.01       25.91        5.49 o   0.1018E-01
  -4   4   6      510.06      527.13       20.62 o   0.3280E-03
  -3   4   6       25.20       25.12        5.92 o   0.1003E-01
  -2   4   6      314.81      323.70       15.97 o   0.6435E-03
  -1   4   6     2289.82     2348.87       41.08 o   0.2930E-04
   0   4   6      462.10      480.74       18.84 o   0.3778E-03
   1   4   6     1233.09     1225.39       30.59 o   0.8676E-04
   2   4   6      146.93      140.48       11.29 o   0.1679E-02
   3   4   6      125.92      129.29       11.12 o   0.1908E-02
   4   4   6      706.67      809.53       25.01 o   0.1844E-03
   5   4   6     1754.27     1802.63       48.64 o   0.4503E-04
   6   4   6      133.02      125.78        8.73 o   0.2107E-02
   7   4   6      795.53      876.04       20.44 o   0.1664E-03
   8   4   6        3.92        4.37        3.98 o   0.3725E-01
   9   4   6       39.68       33.19        6.03 o   0.7489E-02
  10   4   6      506.02      533.58       23.50 o   0.3174E-03
  11   4   6     1071.44     1099.07       33.28 o   0.1066E-03
  12   4   6       -5.85        0.53        5.53 o   0.2728E-01
  13   4   6      501.83      489.16       18.51 o   0.3678E-03
  14   4   6      128.23      116.05       12.13 o   0.1983E-02
  15   4   6      115.54       95.00        9.83 o   0.2568E-02
 -14   5   6      101.20      124.19        9.07 o   0.2303E-02
 -13   5   6      770.71      631.90       25.52 o   0.2228E-03
 -12   5   6       13.20       22.75        6.12 o   0.1131E-01
 -11   5   6      301.93      338.93       19.10 o   0.5947E-03
 -10   5   6     1362.09     1336.84       40.78 o   0.7407E-04
  -9   5   6      320.07      284.45       21.06 o   0.6191E-03
  -8   5   6        5.66        0.42        7.37 o   0.1680E-01
  -7   5   6      186.66      189.00       16.46 o   0.1105E-02
  -6   5   6      152.74      171.83       15.06 o   0.1298E-02
  -5   5   6       -5.56        1.66        3.93 o   0.4520E-01
  -4   5   6       39.81       34.95        4.70 o   0.8457E-02
  -3   5   6     1105.88     1096.53       26.34 o   0.1069E-03
  -2   5   6       77.42       97.52        7.75 o   0.3132E-02
  -1   5   6     2118.88     2165.77       35.62 o   0.3423E-04
   0   5   6     1004.94     1077.39       24.53 o   0.1163E-03
   1   5   6       62.79       75.76        5.83 o   0.4294E-02
   2   5   6     3333.06     3424.78       39.14 o   0.1522E-04
   3   5   6      169.10      161.01        9.12 o   0.1603E-02
   4   5   6      140.59      151.04        7.18 o   0.1893E-02
   5   5   6      651.74      680.22       17.83 o   0.2434E-03
   6   5   6      253.71      265.45       12.81 o   0.8719E-03
   7   5   6      167.48      204.42       10.48 o   0.1311E-02
   8   5   6       86.93       91.88        8.95 o   0.2950E-02
   9   5   6        0.05        3.43       11.59 o   0.1387E-04
  10   5   6      263.80      292.18       16.86 o   0.7180E-03
  11   5   6        8.44        9.56        5.04 o   0.2110E-01
  12   5   6      254.42      251.11       12.90 o   0.8951E-03
  13   5   6      237.95      222.58       11.57 o   0.1052E-02
  14   5   6      488.97      400.18       18.06 o   0.4504E-03
 -12   6   6       21.19       17.99        7.84 o   0.9247E-02
 -11   6   6      136.23      150.86       16.85 o   0.1316E-02
 -10   6   6       -1.00        1.48        2.80 o   0.4045E-02
  -9   6   6      296.03      360.44       18.21 o   0.5777E-03
  -8   6   6      497.49      511.10       34.98 o   0.2707E-03
  -7   6   6      162.49      156.51       21.80 o   0.1022E-02
  -6   6   6       12.32        7.17        9.95 o   0.8115E-02
  -5   6   6      679.09      730.09       42.80 o   0.1671E-03
  -4   6   6       52.16       36.48       14.24 o   0.3137E-02
  -3   6   6      418.88      461.23       23.28 o   0.3814E-03
  -2   6   6       34.87       37.34        6.72 o   0.6913E-02
  -1   6   6      219.93      236.13       11.60 o   0.1043E-02
   0   6   6       26.60       23.81        5.24 o   0.1054E-01
   1   6   6       -1.14        2.62        3.94 o   0.1792E-01
   2   6   6      300.55      320.11       13.60 o   0.6794E-03
   3   6   6      171.89      189.31       10.02 o   0.1381E-02
   4   6   6       38.52       51.30        6.26 o   0.5802E-02
   5   6   6       10.28        4.74        4.42 o   0.2902E-01
   6   6   6      341.59      363.09       15.72 o   0.5778E-03
   7   6   6      168.41      138.84       11.39 o   0.1677E-02
   8   6   6       40.10       56.19        7.45 o   0.5014E-02
   9   6   6     1153.26     1120.68       31.97 o   0.1004E-03
  10   6   6      307.04      304.37       16.57 o   0.6754E-03
  11   6   6      205.80      208.41       10.76 o   0.1201E-02
  12   6   6       80.07       81.33        6.58 o   0.3768E-02
  13   6   6      252.94      241.07       15.68 o   0.8795E-03
 -10   7   6      100.42      100.80       12.47 o   0.2176E-02
  -9   7   6       22.53       23.76        8.24 o   0.7636E-02
  -8   7   6      307.02      258.20       15.58 o   0.7856E-03
  -7   7   6       48.84       46.14        7.37 o   0.5392E-02
  -6   7   6      182.15      155.15       13.74 o   0.1372E-02
  -5   7   6       48.60       49.98        8.45 o   0.4851E-02
  -4   7   6      291.40      274.11       17.61 o   0.7229E-03
  -3   7   6       74.56       64.21        9.89 o   0.3542E-02
  -2   7   6      850.24      831.29       20.93 o   0.1686E-03
  -1   7   6        7.23        6.20        5.89 o   0.1944E-01
   0   7   6      281.42      293.32       12.20 o   0.7967E-03
   1   7   6      673.46      713.95       18.45 o   0.2221E-03
   2   7   6       -6.69        0.49        3.91 o   0.4620E-01
   3   7   6        2.89        4.10        3.21 o   0.5384E-01
   4   7   6       26.57       26.61        3.93 o   0.1182E-01
   5   7   6      213.19      248.26        9.04 o   0.1074E-02
   6   7   6      771.39      777.07       18.22 o   0.1932E-03
   7   7   6        1.53        1.80        3.68 o   0.4386E-01
   8   7   6      220.73      206.50       13.02 o   0.1106E-02
   9   7   6        4.96        0.36        4.29 o   0.4161E-01
  10   7   6      180.04      168.43        8.57 o   0.1520E-02
  -7   8   6       67.91       73.19       10.11 o   0.3359E-02
  -6   8   6      235.06      204.09       18.28 o   0.9074E-03
  -5   8   6       81.86       83.45       12.32 o   0.2614E-02
  -4   8   6        4.05        0.03        4.44 o   0.4319E-01
  -3   8   6      321.98      287.47       13.69 o   0.7305E-03
  -2   8   6      538.19      506.99       17.70 o   0.3512E-03
  -1   8   6       10.99        4.31        9.25 o   0.9848E-02
   0   8   6       38.65       33.79        9.37 o   0.5354E-02
   1   8   6       37.23       41.75        7.91 o   0.6000E-02
   2   8   6        5.67        8.82        5.75 o   0.1916E-01
   3   8   6       30.10       22.01        5.80 o   0.9895E-02
   4   8   6       21.73       18.81        4.62 o   0.1381E-01
   5   8   6      412.65      376.65       13.02 o   0.5363E-03
   6   8   6      619.26      571.31       14.94 o   0.2982E-03
   7   8   6      118.69       97.31        8.06 o   0.2655E-02
 -16   1   7        1.07        9.55        4.98 o   0.4531E-02
 -15   1   7       65.69       85.06        8.89 o   0.3313E-02
 -14   1   7      282.55      274.99       14.46 o   0.8023E-03
 -13   1   7      939.50      924.04       23.07 o   0.1436E-03
 -12   1   7      475.96      502.38       19.86 o   0.3617E-03
 -11   1   7     1207.80     1213.13       30.84 o   0.9239E-04
 -10   1   7      848.13      883.27       22.52 o   0.1587E-03
  -9   1   7       36.39       52.05        5.31 o   0.6468E-02
  -8   1   7       62.09       83.59        7.79 o   0.3612E-02
  -7   1   7      484.91      518.20       23.79 o   0.3264E-03
  -6   1   7      228.37      277.25       16.23 o   0.8044E-03
  -5   1   7       25.58       22.43        5.06 o   0.1131E-01
  -4   1   7      505.83      444.10       18.10 o   0.3905E-03
  -3   1   7       14.92       15.17        4.36 o   0.1727E-01
  -2   1   7     2130.84     2184.98       34.95 o   0.3420E-04
  -1   1   7     1534.99     1672.71       29.54 o   0.5686E-04
   0   1   7       30.34       13.81        5.15 o   0.1312E-01
   1   1   7     3656.96     3704.05       40.10 o   0.1316E-04
   2   1   7      904.67      926.35       21.65 o   0.1465E-03
   3   1   7      295.41      302.52       15.31 o   0.7004E-03
   4   1   7      200.21      207.30       12.77 o   0.1145E-02
   5   1   7       49.84       47.89        6.99 o   0.5391E-02
   6   1   7      176.59      167.22       16.45 o   0.1201E-02
   7   1   7      563.77      571.64       28.87 o   0.2618E-03
   8   1   7      211.52      210.07       10.28 o   0.1153E-02
   9   1   7      202.87      200.22       11.86 o   0.1193E-02
  10   1   7      102.17      110.44        9.91 o   0.2512E-02
  11   1   7        3.78       10.39        4.96 o   0.2299E-01
  12   1   7        2.73        2.87        3.59 o   0.4915E-01
  13   1   7      905.64      942.00       28.51 o   0.1409E-03
  14   1   7       37.62       30.42       10.18 o   0.5384E-02
  15   1   7      122.73      112.86       14.47 o   0.1803E-02
  16   1   7       11.94       15.54        4.43 o   0.1768E-01
 -16   2   7      187.29      183.55       16.85 o   0.1112E-02
 -15   2   7        2.21        0.09        3.29 o   0.7803E-01
 -14   2   7      111.89      111.23        7.70 o   0.2595E-02
 -13   2   7      120.67      137.35        9.90 o   0.1962E-02
 -12   2   7       18.72       10.23        4.83 o   0.1730E-01
 -11   2   7     1844.31     1916.62       38.35 o   0.4275E-04
 -10   2   7       33.62       42.07        6.52 o   0.6640E-02
  -9   2   7      410.19      482.09       19.42 o   0.4112E-03
  -8   2   7     1051.27     1218.11       30.39 o   0.9846E-04
  -7   2   7       11.17        2.87        6.52 o   0.1770E-01
  -6   2   7     3761.04     4199.15       93.22 o   0.1032E-04
  -5   2   7     2182.25     2270.97       47.06 o   0.3118E-04
  -4   2   7      882.55      929.64       23.97 o   0.1431E-03
  -3   2   7      834.19      880.99       18.28 o   0.1643E-03
  -2   2   7      358.67      347.72       16.19 o   0.5580E-03
  -1   2   7       50.00       77.08        6.75 o   0.4141E-02
   0   2   7     2998.47     2775.17       44.43 o   0.2052E-04
   1   2   7      398.72      439.35       16.84 o   0.4391E-03
   2   2   7      100.09       82.89        8.14 o   0.3099E-02
   3   2   7       23.94       35.13        5.03 o   0.9367E-02
   4   2   7       39.85       30.35        5.48 o   0.8333E-02
   5   2   7      950.41     1052.01       28.18 o   0.1194E-03
   6   2   7     3153.79     3283.43       66.78 o   0.1581E-04
   7   2   7       71.68       60.17        6.44 o   0.4494E-02
   8   2   7      324.38      388.18       10.69 o   0.6251E-03
   9   2   7        1.23        8.89        3.36 o   0.1230E-01
  10   2   7      217.24      234.82       11.66 o   0.1051E-02
  11   2   7      303.52      337.34       14.36 o   0.6496E-03
  12   2   7      693.95      713.90       18.33 o   0.2230E-03
  13   2   7     1272.78     1280.30       27.86 o   0.8531E-04
  14   2   7       72.83       82.38        8.94 o   0.3184E-02
  15   2   7      200.15      208.44        9.75 o   0.1229E-02
  16   2   7      120.57       93.60       11.76 o   0.2301E-02
 -15   3   7        7.50        1.75        2.79 o   0.5870E-01
 -14   3   7       -4.67        0.82        3.69 o   0.5317E-01
 -13   3   7      178.54      167.98       11.49 o   0.1446E-02
 -12   3   7       94.44       86.05       12.29 o   0.2437E-02
 -11   3   7       16.88       20.68        7.19 o   0.9951E-02
 -10   3   7       39.01       37.29        9.33 o   0.5406E-02
  -9   3   7      -12.29        1.75        6.29 o   0.1911E-01
  -8   3   7       36.96       26.98        7.59 o   0.7073E-02
  -7   3   7      892.20      968.17       28.39 o   0.1346E-03
  -6   3   7      184.01      186.15       10.08 o   0.1322E-02
  -5   3   7      187.05      193.61       12.87 o   0.1239E-02
  -4   3   7      126.30      117.12       10.85 o   0.2031E-02
  -3   3   7      609.95      602.74       22.10 o   0.2633E-03
  -2   3   7      588.98      660.42       21.48 o   0.2501E-03
  -1   3   7     2139.42     2245.88       39.59 o   0.3252E-04
   0   3   7       34.72       23.75        5.95 o   0.9141E-02
   1   3   7       25.80       37.72        5.23 o   0.8780E-02
   2   3   7      177.58      153.76       12.09 o   0.1461E-02
   3   3   7      365.19      375.74       15.42 o   0.5370E-03
   4   3   7      510.10      507.18       21.12 o   0.3341E-03
   5   3   7      302.01      302.33       14.73 o   0.7147E-03
   6   3   7      153.24      145.25        6.72 o   0.1991E-02
   7   3   7      804.96      881.73       18.29 o   0.1665E-03
   8   3   7      328.84      314.85       13.02 o   0.6766E-03
   9   3   7      389.44      416.98       15.51 o   0.4870E-03
  10   3   7       10.70        0.97        5.00 o   0.2862E-01
  11   3   7       18.42       17.92        6.69 o   0.1104E-01
  12   3   7      123.51      131.81        9.75 o   0.1974E-02
  13   3   7      417.56      422.00       15.99 o   0.4616E-03
  14   3   7      440.50      423.23       15.10 o   0.4536E-03
  15   3   7      153.06      121.41       10.20 o   0.1982E-02
 -14   4   7       87.18      103.33        8.65 o   0.2725E-02
 -13   4   7        8.46        4.99        5.66 o   0.2062E-01
 -12   4   7        4.26        0.95        6.88 o   0.1865E-01
 -11   4   7       27.29       31.52        7.77 o   0.7086E-02
 -10   4   7      361.25      409.12       21.88 o   0.4587E-03
  -9   4   7      130.68      159.80       14.10 o   0.1520E-02
  -8   4   7       14.49       16.12        7.04 o   0.1115E-01
  -7   4   7       -7.30        0.49        5.70 o   0.2503E-01
  -6   4   7      311.89      358.13       14.81 o   0.6293E-03
  -5   4   7       52.04       55.13        5.33 o   0.5848E-02
  -4   4   7      238.51      277.54       10.28 o   0.9009E-03
  -3   4   7      269.54      289.88       12.01 o   0.8161E-03
  -2   4   7       63.30       68.05        6.62 o   0.4297E-02
  -1   4   7       30.60       21.33        6.09 o   0.1041E-01
   0   4   7      823.20      827.21       22.44 o   0.1670E-03
   1   4   7      626.16      647.46       17.51 o   0.2547E-03
   2   4   7      682.01      683.95       18.43 o   0.2374E-03
   3   4   7       44.46       52.90        4.88 o   0.6138E-02
   4   4   7      181.51      172.93        9.10 o   0.1517E-02
   5   4   7       87.71       79.90        6.13 o   0.3524E-02
   6   4   7       80.66       65.04        7.56 o   0.3883E-02
   7   4   7        9.50        3.08        4.55 o   0.2978E-01
   8   4   7      888.99      907.99       26.37 o   0.1475E-03
   9   4   7      264.32      269.74       16.88 o   0.7745E-03
  10   4   7     1140.13     1161.54       33.67 o   0.9686E-04
  11   4   7      441.09      442.26       20.99 o   0.4136E-03
  12   4   7       26.95       31.18        5.54 o   0.9122E-02
  13   4   7      142.49      129.36        9.09 o   0.2017E-02
  14   4   7      142.24      162.03        7.87 o   0.1736E-02
 -13   5   7      318.95      261.97       21.21 o   0.6689E-03
 -12   5   7       11.37       13.17        5.36 o   0.1631E-01
 -11   5   7      438.44      431.99       20.59 o   0.4232E-03
 -10   5   7       93.85       71.46       10.66 o   0.3026E-02
  -9   5   7      725.06      725.74       29.09 o   0.1962E-03
  -8   5   7      146.49      140.79       14.56 o   0.1503E-02
  -7   5   7      287.63      299.43       19.75 o   0.6421E-03
  -6   5   7     1034.98     1087.30       53.47 o   0.9115E-04
  -5   5   7        6.85        4.57       10.66 o   0.7798E-02
  -4   5   7       -6.71        0.69        7.37 o   0.1629E-01
  -3   5   7       36.12       41.67        8.41 o   0.5629E-02
  -2   5   7      877.10      916.84       33.45 o   0.1367E-03
  -1   5   7     1532.39     1577.36       35.64 o   0.5930E-04
   0   5   7      266.31      234.83       13.11 o   0.9147E-03
   1   5   7     1182.45     1182.22       30.97 o   0.9494E-04
   2   5   7     1401.12     1467.02       33.78 o   0.6651E-04
   3   5   7      167.54      186.51        8.92 o   0.1496E-02
   4   5   7       21.13       18.97        4.28 o   0.1466E-01
   5   5   7      195.22      205.67       12.39 o   0.1164E-02
   6   5   7        6.79        6.22        4.26 o   0.2964E-01
   7   5   7      224.72      263.33       13.20 o   0.8954E-03
   8   5   7      283.11      314.81       14.52 o   0.6920E-03
   9   5   7       62.23       89.80        9.13 o   0.3065E-02
  10   5   7      120.10      116.85       10.98 o   0.2135E-02
  11   5   7      464.46      434.07       19.38 o   0.4264E-03
  12   5   7       50.12       40.45        5.89 o   0.6909E-02
  13   5   7     1382.58     1172.62       21.96 o   0.9206E-04
 -11   6   7      608.33      516.81       28.72 o   0.2741E-03
 -10   6   7      143.59      176.02       16.63 o   0.1247E-02
  -9   6   7        9.20       18.14        5.82 o   0.1375E-01
  -8   6   7       80.10       57.46       13.57 o   0.2791E-02
  -7   6   7        2.62       17.82        7.22 o   0.3252E-02
  -6   6   7      231.85      260.58       24.60 o   0.6523E-03
  -5   6   7      305.71      336.68       27.92 o   0.4761E-03
  -4   6   7        7.92        4.86        6.80 o   0.1616E-01
  -3   6   7      -15.40        0.68        6.96 o   0.1594E-01
  -2   6   7       13.72       12.18        7.21 o   0.1180E-01
  -1   6   7       75.57       84.73       10.43 o   0.2881E-02
   0   6   7      678.90      657.38       28.21 o   0.2182E-03
   1   6   7      269.99      243.61       18.31 o   0.7877E-03
   2   6   7        3.50        1.42        4.04 o   0.4744E-01
   3   6   7       41.09       32.74        6.42 o   0.7242E-02
   4   6   7       37.96       43.79        6.04 o   0.6748E-02
   5   6   7      120.79      140.12        9.35 o   0.2005E-02
   6   6   7      730.81      778.45       21.33 o   0.1945E-03
   7   6   7      445.86      496.01       16.64 o   0.3874E-03
   8   6   7       31.92       36.30        6.39 o   0.7442E-02
   9   6   7       59.74       60.47        7.33 o   0.4567E-02
  10   6   7       15.53       20.06        4.43 o   0.1417E-01
  11   6   7      347.63      311.41       11.61 o   0.7170E-03
  -9   7   7      504.62      498.59       24.19 o   0.3296E-03
  -8   7   7     1188.11     1043.23       26.24 o   0.1103E-03
  -7   7   7      266.36      230.79       13.78 o   0.9235E-03
  -6   7   7      121.06      136.92       10.24 o   0.1934E-02
  -5   7   7       51.55       41.58        7.68 o   0.5620E-02
  -4   7   7      378.47      325.90       18.71 o   0.5590E-03
  -3   7   7      266.10      267.76       16.16 o   0.7839E-03
  -2   7   7        7.15        6.21        4.97 o   0.2424E-01
  -1   7   7       13.31        9.99        5.45 o   0.1703E-01
   0   7   7        0.48        0.40        4.60 o   0.5565E-03
   1   7   7      666.53      644.54       20.04 o   0.2453E-03
   2   7   7       10.48        7.68        4.21 o   0.2550E-01
   3   7   7      499.09      476.45       16.88 o   0.3848E-03
   4   7   7      761.97      667.25       16.86 o   0.2351E-03
   5   7   7        2.16        3.79        3.66 o   0.4773E-01
   6   7   7       30.16       18.15        4.55 o   0.1325E-01
   7   7   7      214.25      187.17       11.68 o   0.1265E-02
   8   7   7      208.71      170.27       10.87 o   0.1377E-02
   9   7   7      126.43      139.49        6.75 o   0.2129E-02
  -5   8   7       -0.46        2.66        3.21 o   0.2321E-02
  -4   8   7      288.00      237.80       18.29 o   0.7904E-03
  -3   8   7       19.88       20.76        7.37 o   0.9746E-02
  -2   8   7       37.19       28.09        9.28 o   0.6123E-02
  -1   8   7      290.58      287.40       13.24 o   0.7578E-03
   0   8   7       14.73        2.35        6.53 o   0.1716E-01
   1   8   7       10.37        1.04        6.81 o   0.1755E-01
   2   8   7       35.14       21.23        4.95 o   0.1125E-01
   3   8   7       47.81       40.57        6.16 o   0.6465E-02
   4   8   7      590.36      534.88       24.81 o   0.2878E-03
 -15   0   8      718.27      604.65       30.30 o   0.2247E-03
 -14   0   8       41.70       26.82        9.71 o   0.5823E-02
 -13   0   8       34.49       14.15        9.72 o   0.6884E-02
 -12   0   8     1274.99     1407.62       53.57 o   0.6631E-04
 -11   0   8      573.16      590.65       37.86 o   0.2273E-03
  -8   0   8      481.45      535.83       34.08 o   0.2682E-03
  -7   0   8     4753.35     5087.04      103.91 o   0.7103E-05
  -6   0   8      298.95      426.66       27.70 o   0.4137E-03
  -5   0   8     3144.35     3284.87       82.99 o   0.1523E-04
  -4   0   8     6031.65     6352.41      111.85 o   0.4615E-05
  -3   0   8      274.44      231.53       17.37 o   0.8050E-03
  -2   0   8       97.60      108.75       10.60 o   0.2384E-02
  -1   0   8        5.04        6.68        4.56 o   0.2730E-01
   0   0   8      138.91      143.69       18.91 o   0.1242E-02
   1   0   8     1355.14     1296.46       54.09 o   0.6862E-04
   2   0   8      145.40      124.99       18.70 o   0.1300E-02
   3   0   8       17.28       17.63        7.10 o   0.1044E-01
   4   0   8      193.64      202.34       15.58 o   0.1068E-02
   5   0   8      160.15      210.44       11.56 o   0.1286E-02
   6   0   8      297.15      325.91       15.35 o   0.6585E-03
   7   0   8     3672.01     3880.68       60.48 o   0.1223E-04
   8   0   8     1892.45     1903.21       43.55 o   0.4075E-04
   9   0   8       47.88       36.56        8.24 o   0.5703E-02
  10   0   8       23.87       18.12        9.09 o   0.7534E-02
  11   0   8      814.54      872.96       38.78 o   0.1407E-03
  12   0   8      243.79      256.01       14.66 o   0.8852E-03
  13   0   8     1439.84     1440.63       31.96 o   0.6861E-04
  14   0   8       99.95       89.53       11.67 o   0.2465E-02
 -15   1   8        0.22        1.20        6.19 o   0.1703E-03
 -14   1   8      322.44      307.54       16.53 o   0.6584E-03
 -13   1   8       33.10       49.17        7.68 o   0.5481E-02
 -12   1   8      302.94      295.73       18.27 o   0.6743E-03
 -11   1   8     1638.23     1492.21       41.98 o   0.5884E-04
 -10   1   8      474.78      472.93       35.91 o   0.2842E-03
  -9   1   8       86.63      119.32       16.59 o   0.1676E-02
  -8   1   8       57.05       46.85       14.08 o   0.2979E-02
  -7   1   8        4.71       14.01        8.07 o   0.1075E-01
  -6   1   8       69.07       91.39        9.80 o   0.2946E-02
  -5   1   8      751.05      774.37       23.49 o   0.1877E-03
  -4   1   8       38.85       33.61        6.04 o   0.7641E-02
  -3   1   8        3.45        4.86        2.79 o   0.5653E-01
  -2   1   8       -3.48        3.40        5.51 o   0.2568E-01
  -1   1   8     1300.33     1369.74       36.76 o   0.7417E-04
   0   1   8     2065.44     2191.11       46.16 o   0.3398E-04
   1   1   8      921.99      885.49       30.67 o   0.1402E-03
   2   1   8      506.72      575.06       33.78 o   0.2530E-03
   3   1   8      482.77      474.01       33.21 o   0.2952E-03
   4   1   8      479.07      476.01       20.20 o   0.3735E-03
   5   1   8       91.16       71.81        5.71 o   0.4062E-02
   6   1   8      389.05      403.22       12.67 o   0.5366E-03
   7   1   8       -0.10        1.41        5.96 o   0.1976E-03
   8   1   8      218.13      226.27       10.30 o   0.1086E-02
   9   1   8      206.25      223.65       12.03 o   0.1072E-02
  10   1   8        4.64        5.02        5.41 o   0.2449E-01
  11   1   8       22.82       17.48        4.54 o   0.1494E-01
  12   1   8       16.83       12.16        4.36 o   0.1908E-01
  13   1   8      229.00      244.45        9.32 o   0.1082E-02
  14   1   8      811.11      755.81       17.70 o   0.1993E-03
 -14   2   8       15.09       26.86        8.82 o   0.7408E-02
 -13   2   8       38.85       25.74        7.08 o   0.7940E-02
 -12   2   8       10.37        7.56        6.37 o   0.1600E-01
 -11   2   8        8.18        4.26        6.66 o   0.1727E-01
 -10   2   8      376.96      372.65       21.85 o   0.4886E-03
  -9   2   8       10.23        0.68        6.51 o   0.1922E-01
  -8   2   8        4.28       17.78        4.56 o   0.1943E-01
  -7   2   8      370.62      474.10       21.64 o   0.4104E-03
  -6   2   8      216.82      275.77       24.24 o   0.6480E-03
  -5   2   8      301.54      306.21       26.98 o   0.5125E-03
  -4   2   8      508.96      540.67       23.99 o   0.3115E-03
  -3   2   8      271.39      299.85       15.21 o   0.7302E-03
  -2   2   8      238.35      239.35       16.60 o   0.8514E-03
  -1   2   8      508.87      491.22       19.07 o   0.3568E-03
   0   2   8       29.56       25.89        5.53 o   0.9652E-02
   1   2   8      210.82      202.89       12.77 o   0.1157E-02
   2   2   8      186.92      227.55       12.35 o   0.1097E-02
   3   2   8       40.63       38.05        4.12 o   0.8482E-02
   4   2   8      104.88       93.68        6.19 o   0.2988E-02
   5   2   8      665.75      654.54       15.13 o   0.2517E-03
   6   2   8       43.85       37.36        5.25 o   0.7631E-02
   7   2   8      372.90      383.34       15.11 o   0.5420E-03
   8   2   8      168.77      167.48       10.41 o   0.1528E-02
   9   2   8      187.85      202.38       11.71 o   0.1220E-02
  10   2   8      590.13      593.85       19.53 o   0.2866E-03
  11   2   8        1.41        6.84        4.72 o   0.9530E-02
  12   2   8        9.27        9.84        4.14 o   0.2363E-01
  13   2   8       10.56        1.99        3.73 o   0.4009E-01
  14   2   8      366.87      324.67       14.77 o   0.6191E-03
 -14   3   8      149.30      126.11       10.05 o   0.1975E-02
 -13   3   8      221.71      193.70       13.52 o   0.1132E-02
 -12   3   8     1847.96     1676.43       41.27 o   0.4924E-04
 -11   3   8      637.06      556.80       26.54 o   0.2659E-03
 -10   3   8       42.88       44.96        8.87 o   0.5212E-02
  -9   3   8      985.29      975.53       35.06 o   0.1209E-03
  -8   3   8       19.02        7.30        6.14 o   0.1485E-01
  -7   3   8      117.49      143.95       13.23 o   0.1693E-02
  -6   3   8       53.11       54.01        7.83 o   0.4962E-02
  -5   3   8      284.33      295.62       15.82 o   0.7153E-03
  -4   3   8       13.84       10.49        5.22 o   0.1714E-01
  -3   3   8      344.36      380.12       13.09 o   0.5711E-03
  -2   3   8       43.77       46.75        5.13 o   0.6956E-02
  -1   3   8       13.90        2.29        3.90 o   0.3385E-01
   0   3   8     6057.01     6266.25       43.83 o   0.4944E-05
   1   3   8     1158.11     1172.34       19.63 o   0.1006E-03
   2   3   8      567.47      635.54       13.68 o   0.2855E-03
   3   3   8     3196.24     3385.60       29.47 o   0.1611E-04
   4   3   8      166.52      158.73        8.23 o   0.1673E-02
   5   3   8      147.25      143.66        8.15 o   0.1863E-02
   6   3   8        4.72        3.41        3.42 o   0.4281E-01
   7   3   8       30.52       42.56        5.11 o   0.7832E-02
   8   3   8      681.23      742.17       18.85 o   0.2156E-03
   9   3   8       -1.63        3.52        3.67 o   0.4361E-01
  10   3   8      168.24      158.34       12.85 o   0.1456E-02
  11   3   8      114.21      117.37        8.92 o   0.2252E-02
  12   3   8     1615.96     1463.05       28.83 o   0.6595E-04
  13   3   8       17.39       13.83        3.79 o   0.1957E-01
  14   3   8      373.57      331.27       19.58 o   0.5613E-03
 -13   4   8      339.10      286.95       21.30 o   0.6197E-03
 -12   4   8      250.03      254.54       14.04 o   0.8699E-03
 -11   4   8      434.39      413.73       16.18 o   0.4649E-03
 -10   4   8      609.85      624.72       20.16 o   0.2666E-03
  -9   4   8       42.10       58.47        6.56 o   0.5197E-02
  -8   4   8       11.15        9.76        5.35 o   0.1718E-01
  -7   4   8      537.53      548.27       25.95 o   0.2906E-03
  -6   4   8       32.00       29.68        8.66 o   0.6296E-02
  -5   4   8      624.40      666.26       28.56 o   0.2235E-03
  -4   4   8      322.06      347.61       16.87 o   0.6048E-03
  -3   4   8       61.66       72.75       10.08 o   0.3375E-02
  -2   4   8      221.51      227.34       17.13 o   0.9142E-03
  -1   4   8      761.23      815.19       25.19 o   0.1746E-03
   0   4   8        9.77        5.76        4.32 o   0.2836E-01
   1   4   8      272.51      259.75       15.48 o   0.8113E-03
   2   4   8      632.17      656.29       23.19 o   0.2396E-03
   3   4   8       33.73       49.03        6.32 o   0.6091E-02
   4   4   8       25.00       33.05        4.81 o   0.9626E-02
   5   4   8      103.95      102.05       11.56 o   0.2281E-02
   6   4   8       36.02       47.97        7.93 o   0.5561E-02
   7   4   8     1204.49     1262.06       28.95 o   0.8823E-04
   8   4   8      445.17      448.53       17.56 o   0.4109E-03
   9   4   8      122.25      139.75       11.04 o   0.1795E-02
  10   4   8        4.06        9.18        5.65 o   0.1946E-01
  11   4   8       92.50       82.78        7.72 o   0.3284E-02
  12   4   8       11.50        7.96        4.68 o   0.2237E-01
  13   4   8      885.70      799.63       29.40 o   0.1602E-03
 -11   5   8       11.19       18.36        6.76 o   0.1136E-01
 -10   5   8       82.77       80.10       13.29 o   0.2415E-02
  -9   5   8       57.25       53.91       12.78 o   0.3169E-02
  -8   5   8       74.95       89.09       14.60 o   0.2211E-02
  -7   5   8      758.06      798.06       41.30 o   0.1524E-03
  -6   5   8      449.65      420.88       33.63 o   0.3208E-03
  -5   5   8      888.96      862.66       31.32 o   0.1458E-03
  -4   5   8       46.09       45.16        9.39 o   0.4711E-02
  -3   5   8      445.96      416.24       18.81 o   0.4351E-03
  -2   5   8     1093.83     1018.47       28.72 o   0.1138E-03
  -1   5   8      246.25      260.53       17.52 o   0.8079E-03
   0   5   8        6.54       12.35        7.01 o   0.1301E-01
   1   5   8      264.14      273.33       18.18 o   0.7439E-03
   2   5   8      466.25      523.91       23.52 o   0.3267E-03
   3   5   8       50.52       36.66        8.79 o   0.5401E-02
   4   5   8       13.49       10.46        5.46 o   0.1735E-01
   5   5   8      150.63      162.78       13.12 o   0.1474E-02
   6   5   8      940.02      968.43       24.26 o   0.1360E-03
   7   5   8       94.46       86.83        8.44 o   0.3068E-02
   8   5   8       -9.60        1.64        5.38 o   0.2518E-01
   9   5   8      922.33      848.77       26.08 o   0.1541E-03
  10   5   8      563.53      482.49       19.38 o   0.3510E-03
  11   5   8       21.15       24.20        3.87 o   0.1359E-01
  -9   6   8      421.77      347.70       16.15 o   0.5419E-03
  -8   6   8      241.70      225.58       13.45 o   0.1003E-02
  -7   6   8        8.59        3.32        4.65 o   0.3010E-01
  -6   6   8      298.12      288.67       16.80 o   0.7148E-03
  -5   6   8       93.52       78.96       10.46 o   0.2925E-02
  -4   6   8      128.74      113.70       11.91 o   0.2018E-02
  -3   6   8       64.31       73.69        9.32 o   0.3504E-02
  -2   6   8      281.86      246.15       17.17 o   0.7854E-03
  -1   6   8      143.78      162.38       12.69 o   0.1512E-02
   0   6   8     1012.10     1084.45       31.26 o   0.1080E-03
   1   6   8       -5.62       23.15       10.33 o   0.7000E-02
   2   6   8       40.83       41.94       11.22 o   0.4310E-02
   3   6   8      373.72      354.14       28.20 o   0.4360E-03
   4   6   8       10.51        8.43        5.04 o   0.2166E-01
   5   6   8     1089.74     1075.65       23.51 o   0.1121E-03
   6   6   8      337.24      343.84       13.00 o   0.6329E-03
   7   6   8      241.29      233.99       12.79 o   0.9824E-03
   8   6   8      275.28      296.57       12.86 o   0.7645E-03
   9   6   8      953.04      949.64       21.40 o   0.1396E-03
  -6   7   8      606.23      569.89       17.73 o   0.2963E-03
  -5   7   8      197.46      234.60       11.29 o   0.1099E-02
  -4   7   8        5.77        7.03        3.70 o   0.3426E-01
  -3   7   8      260.52      245.35       13.69 o   0.8882E-03
  -2   7   8       79.47       80.61        8.22 o   0.3354E-02
  -1   7   8       -6.55        5.82        5.22 o   0.2334E-01
   0   7   8       57.89       53.47        7.72 o   0.4888E-02
   1   7   8      387.09      402.38       16.70 o   0.4881E-03
   2   7   8      441.54      511.67       25.76 o   0.3289E-03
   3   7   8      164.93      160.60       15.68 o   0.1288E-02
   4   7   8       45.71       47.99        6.64 o   0.5781E-02
   5   7   8       -1.68        1.73        2.41 o   0.9623E-01
 -13   1   9      438.50      378.45       23.84 o   0.4330E-03
 -12   1   9      515.28      473.56       29.22 o   0.3160E-03
  -5   1   9      179.93      194.24       15.24 o   0.1126E-02
  -4   1   9      203.43      243.61       16.15 o   0.9304E-03
  -3   1   9      116.96      114.65       12.26 o   0.1992E-02
  -2   1   9       13.64       11.16        5.64 o   0.1646E-01
  -1   1   9     1003.70     1035.58       27.11 o   0.1206E-03
   0   1   9       30.88       32.81        7.31 o   0.7411E-02
   1   1   9     2622.22     2629.05       54.47 o   0.2344E-04
   2   1   9     3389.95     3393.57       49.05 o   0.1502E-04
   3   1   9       75.56       71.17        7.09 o   0.3842E-02
   4   1   9     1707.29     1729.79       35.41 o   0.5058E-04
   5   1   9      231.08      230.37       11.51 o   0.1032E-02
   6   1   9      116.86      134.25        8.25 o   0.2156E-02
   7   1   9      159.87      195.81        9.40 o   0.1424E-02
   8   1   9        8.58       11.41        4.25 o   0.2417E-01
   9   1   9      310.66      325.96       12.15 o   0.6927E-03
  10   1   9      319.41      303.83       16.84 o   0.6585E-03
  11   1   9      167.26      166.09       11.93 o   0.1509E-02
  12   1   9       70.47       61.40        7.34 o   0.4372E-02
  13   1   9      971.13      856.21       30.83 o   0.1458E-03
 -13   2   9       -1.72        1.16        5.92 o   0.9335E-02
 -12   2   9     1107.77     1060.31       29.48 o   0.1123E-03
 -11   2   9      140.75      152.15       16.44 o   0.1309E-02
 -10   2   9      273.09      261.80       24.66 o   0.6278E-03
  -7   2   9       27.83       38.44       10.53 o   0.4965E-02
  -6   2   9     1102.91     1131.55       53.35 o   0.8503E-04
  -5   2   9     1219.66     1228.52       56.60 o   0.7470E-04
  -4   2   9      698.48      715.85       29.61 o   0.1967E-03
  -3   2   9      612.10      626.47       27.56 o   0.2418E-03
  -2   2   9      116.88      115.13       12.27 o   0.1964E-02
  -1   2   9       -8.43        5.80        5.86 o   0.1963E-01
   0   2   9      270.92      264.88       14.67 o   0.8319E-03
   1   2   9       63.78       42.89        9.63 o   0.4349E-02
   2   2   9      103.79      111.23        9.28 o   0.2460E-02
   3   2   9      894.40      897.20       26.13 o   0.1486E-03
   4   2   9      106.42      118.61        8.20 o   0.2348E-02
   5   2   9        1.09        6.58        4.09 o   0.8169E-02
   6   2   9      693.95      750.96       21.58 o   0.2087E-03
   7   2   9       14.04        3.00        4.67 o   0.2499E-01
   8   2   9      912.82      873.12       23.83 o   0.1523E-03
   9   2   9     2471.64     2430.19       37.18 o   0.2739E-04
  10   2   9      654.47      641.09       22.89 o   0.2410E-03
  11   2   9      440.33      411.98       25.41 o   0.3964E-03
  12   2   9       79.26       78.38       10.65 o   0.2977E-02
  13   2   9       51.69       52.13        7.73 o   0.4951E-02
 -12   3   9        5.00        1.96        3.59 o   0.5112E-01
 -11   3   9      481.61      408.12       19.94 o   0.4260E-03
 -10   3   9      111.41      105.01       10.95 o   0.2279E-02
  -9   3   9       32.96       31.92        7.64 o   0.6908E-02
  -8   3   9        9.02        3.77        5.35 o   0.2384E-01
  -7   3   9       26.86       39.41       10.55 o   0.4912E-02
  -6   3   9       85.93       86.85       16.15 o   0.1968E-02
  -5   3   9      548.63      546.63       37.76 o   0.2367E-03
  -4   3   9      919.23      926.04       48.43 o   0.1141E-03
  -3   3   9      110.22      109.23       18.44 o   0.1480E-02
  -2   3   9      153.16      167.22       14.75 o   0.1319E-02
  -1   3   9      211.54      206.01       13.47 o   0.1097E-02
   0   3   9      872.75      923.87       26.45 o   0.1459E-03
   1   3   9        1.93        3.50        4.79 o   0.2461E-01
   2   3   9      174.04      160.20       15.27 o   0.1288E-02
   3   3   9       10.11        7.87        6.20 o   0.1678E-01
   4   3   9       19.74       20.96        5.77 o   0.1178E-01
   5   3   9       52.91       63.73        6.90 o   0.4759E-02
   6   3   9       33.31       22.05        5.94 o   0.1014E-01
   7   3   9      202.70      227.12       14.38 o   0.1031E-02
   8   3   9      186.47      205.21       18.20 o   0.9853E-03
   9   3   9       27.85       24.24        8.47 o   0.7217E-02
  10   3   9      310.83      289.02       21.42 o   0.6176E-03
  11   3   9      181.47      161.81       15.68 o   0.1281E-02
  12   3   9       67.32       55.86        8.64 o   0.4247E-02
 -11   4   9      163.87      155.24       14.50 o   0.1408E-02
 -10   4   9       37.58       20.01        6.47 o   0.9195E-02
  -9   4   9       46.91       46.58        7.40 o   0.5721E-02
  -8   4   9      365.28      299.37       18.56 o   0.6240E-03
  -7   4   9      990.39      967.52       31.15 o   0.1268E-03
  -6   4   9      105.04      101.32       16.05 o   0.1789E-02
  -5   4   9      572.76      536.25       35.86 o   0.2443E-03
  -4   4   9       46.20       34.98        8.90 o   0.5495E-02
  -3   4   9      539.99      527.55       24.97 o   0.3002E-03
  -2   4   9      169.60      183.32       14.67 o   0.1237E-02
  -1   4   9      618.44      641.54       26.99 o   0.2316E-03
   0   4   9       13.37       23.41        6.75 o   0.1055E-01
   1   4   9        3.49        3.64        5.96 o   0.2145E-01
   2   4   9       30.73       37.64        8.24 o   0.6430E-02
   3   4   9       29.28       21.96        7.43 o   0.8282E-02
   4   4   9      881.46      880.39       24.34 o   0.1539E-03
   5   4   9        5.12        0.96        4.30 o   0.4158E-01
   6   4   9      735.14      765.15       25.68 o   0.1891E-03
   7   4   9      705.71      731.41       24.56 o   0.2042E-03
   8   4   9      641.83      735.63       30.73 o   0.1948E-03
   9   4   9      213.09      196.84       17.27 o   0.1032E-02
  10   4   9       94.40      107.33        8.35 o   0.2795E-02
  11   4   9      351.06      311.70       18.41 o   0.5963E-03
  -9   5   9       34.08       25.40        5.15 o   0.9621E-02
  -8   5   9      157.65      163.86       11.18 o   0.1506E-02
  -7   5   9        3.83        0.89        2.96 o   0.7222E-01
  -6   5   9        1.70        0.04        3.99 o   0.4576E-01
  -5   5   9      318.13      333.03       13.74 o   0.6729E-03
  -4   5   9      210.56      211.86       14.35 o   0.1061E-02
  -3   5   9      203.91      179.02       14.45 o   0.1182E-02
  -2   5   9      169.13      162.59       13.46 o   0.1376E-02
  -1   5   9      121.33      100.26       11.74 o   0.2217E-02
   0   5   9      359.97      376.41       19.31 o   0.5058E-03
   1   5   9      850.72      919.82       29.13 o   0.1452E-03
   2   5   9      823.95      793.36       28.79 o   0.1711E-03
   3   5   9      127.23      135.18       17.44 o   0.1390E-02
   4   5   9      592.26      666.47       34.03 o   0.2122E-03
   5   5   9       97.91       89.26        9.22 o   0.2962E-02
   6   5   9       32.53       27.92        6.13 o   0.8443E-02
   7   5   9       35.74       42.34        8.00 o   0.5896E-02
   8   5   9        1.87        2.90        5.16 o   0.1692E-01
   9   5   9      638.24      552.03       24.42 o   0.2812E-03
  -7   6   9       18.01        7.68        5.42 o   0.1741E-01
  -6   6   9       15.05       17.91        4.53 o   0.1593E-01
  -5   6   9       18.85       17.44        4.86 o   0.1388E-01
  -4   6   9       83.01       86.33        8.32 o   0.3220E-02
  -3   6   9      184.44      183.17       17.16 o   0.1103E-02
  -2   6   9       26.81       23.11        7.84 o   0.8049E-02
  -1   6   9      113.69      139.08       15.61 o   0.1532E-02
   0   6   9       10.46        2.81        8.37 o   0.1203E-01
   1   6   9      412.95      407.76       26.46 o   0.3932E-03
   2   6   9      768.32      766.45       34.53 o   0.1687E-03
   3   6   9      259.71      259.18       20.96 o   0.7077E-03
   4   6   9      294.77      282.91       21.17 o   0.6424E-03
   5   6   9       -4.53        2.33        7.17 o   0.1678E-01
   6   6   9        1.84        2.63        3.42 o   0.5999E-01
  -1   7   9      790.01      728.63       27.02 o   0.1885E-03
   0   7   9      724.66      653.12       26.44 o   0.2219E-03
   1   7   9        4.88        0.11        3.87 o   0.5217E-01
 -11   0  10     1781.72     1669.78       45.90 o   0.4978E-04
 -10   0  10      454.22      425.43       26.37 o   0.3776E-03
  -9   0  10      499.04      466.61       29.41 o   0.3258E-03
  -8   0  10      620.89      562.32       34.06 o   0.2399E-03
  -7   0  10       18.21       24.73        8.07 o   0.8415E-02
  -6   0  10      377.43      348.41       28.68 o   0.4391E-03
  -5   0  10      121.45       95.90       16.38 o   0.1724E-02
  -4   0  10      358.36      297.02       28.13 o   0.4822E-03
  -3   0  10       92.41      108.17       15.74 o   0.1784E-02
  -2   0  10        2.22        5.15        6.13 o   0.1102E-01
  -1   0  10        3.03        5.01        4.72 o   0.3209E-01
   0   0  10      118.11      132.79       16.24 o   0.1508E-02
   1   0  10      121.23      114.04       16.36 o   0.1647E-02
   2   0  10     1299.50     1341.17       52.00 o   0.6971E-04
   3   0  10      161.20      154.14       12.88 o   0.1513E-02
   4   0  10     1558.87     1761.00       38.84 o   0.5228E-04
   5   0  10      175.40      214.88       13.46 o   0.1096E-02
   6   0  10       -5.52        8.15        5.61 o   0.2099E-01
   7   0  10      109.49      124.72       10.81 o   0.1976E-02
   8   0  10      962.56      923.42       28.23 o   0.1350E-03
   9   0  10      220.29      229.87       13.33 o   0.1011E-02
  10   0  10     2359.85     2304.81       54.68 o   0.2859E-04
  11   0  10      428.02      376.46       21.95 o   0.4497E-03
 -11   1  10      197.03      168.52       17.06 o   0.1125E-02
 -10   1  10      120.46       86.54       14.48 o   0.2000E-02
  -9   1  10      307.48      272.04       24.07 o   0.6011E-03
  -8   1  10      277.49      285.83       24.31 o   0.5891E-03
  -7   1  10        1.48        0.49        7.99 o   0.2135E-02
  -6   1  10        9.44        8.51        7.93 o   0.1168E-01
  -5   1  10       32.70       26.40        9.52 o   0.6134E-02
  -4   1  10      630.55      632.99       38.74 o   0.2005E-03
  -3   1  10      928.93      920.35       47.26 o   0.1159E-03
  -2   1  10       33.48       47.68       10.74 o   0.4326E-02
  -1   1  10       23.43       16.04        5.24 o   0.1368E-01
   0   1  10      167.64      176.96       11.46 o   0.1398E-02
   1   1  10      206.03      193.60       12.46 o   0.1180E-02
   2   1  10      533.97      565.40       19.87 o   0.3106E-03
   3   1  10      624.54      624.51       18.00 o   0.2669E-03
   4   1  10      190.50      177.79        8.98 o   0.1433E-02
   5   1  10       63.46       71.13        6.22 o   0.4333E-02
   6   1  10        8.66       12.83        3.87 o   0.2431E-01
   7   1  10       47.43       44.97        5.51 o   0.7009E-02
   8   1  10      248.70      260.59       10.40 o   0.9348E-03
   9   1  10      322.12      316.73       12.65 o   0.7097E-03
  10   1  10       81.83       76.09        7.89 o   0.3598E-02
  11   1  10      511.74      471.39       16.39 o   0.3903E-03
 -11   2  10       31.79       59.65        7.78 o   0.5121E-02
 -10   2  10       38.45       48.44        9.72 o   0.4796E-02
  -9   2  10      302.11      259.99       23.63 o   0.6391E-03
  -8   2  10      587.68      548.36       33.55 o   0.2500E-03
  -7   2  10       79.49       89.16       14.40 o   0.2186E-02
  -6   2  10      579.98      614.78       35.77 o   0.2202E-03
  -5   2  10      213.36      204.13       23.25 o   0.8081E-03
  -4   2  10       12.55       11.09        9.55 o   0.8277E-02
  -3   2  10      264.97      289.50       25.53 o   0.5710E-03
  -2   2  10      120.15      121.77       18.19 o   0.1403E-02
  -1   2  10      490.10      509.94       35.22 o   0.2685E-03
   0   2  10       13.33       10.69        5.82 o   0.1605E-01
   1   2  10       13.74       17.35        6.27 o   0.1240E-01
   2   2  10       98.26      127.55       11.85 o   0.2012E-02
   3   2  10       55.87       45.78        9.43 o   0.4647E-02
   4   2  10        2.05        4.16        3.69 o   0.4373E-01
   5   2  10      137.51      154.84        8.61 o   0.1782E-02
   6   2  10       63.62       65.94        6.72 o   0.4593E-02
   7   2  10      244.46      262.98       11.83 o   0.9030E-03
   8   2  10       39.09       25.29        5.50 o   0.9308E-02
   9   2  10       41.31       40.26        6.55 o   0.6515E-02
  10   2  10      168.80      168.05       14.48 o   0.1291E-02
  11   2  10      163.54      183.00       12.92 o   0.1340E-02
 -10   3  10      181.10      169.99       15.22 o   0.1239E-02
  -9   3  10     1263.55     1191.05       27.66 o   0.9209E-04
  -8   3  10       70.07       42.83        8.11 o   0.4618E-02
  -7   3  10       31.61       22.00        5.62 o   0.1052E-01
  -6   3  10       11.89       10.72        5.42 o   0.1756E-01
  -5   3  10        7.32        0.09        6.05 o   0.2308E-01
  -4   3  10      583.51      549.77       23.94 o   0.2889E-03
  -3   3  10      905.93      909.36       30.12 o   0.1410E-03
  -2   3  10       78.35       66.28        9.70 o   0.3411E-02
  -1   3  10      746.95      732.95       41.37 o   0.1600E-03
   0   3  10      373.25      359.66       29.82 o   0.4113E-03
   1   3  10      154.31      176.80       20.27 o   0.1038E-02
   2   3  10       -2.28        2.66       10.22 o   0.1893E-02
   3   3  10     2091.72     2008.50       67.15 o   0.3420E-04
   5   3  10       43.63       46.58        8.44 o   0.5133E-02
   6   3  10       13.34       11.48        5.17 o   0.1830E-01
   7   3  10       43.91       35.29        6.44 o   0.7235E-02
   8   3  10      338.61      294.29       14.86 o   0.7107E-03
   9   3  10      232.07      223.07       16.14 o   0.9333E-03
  10   3  10      407.74      321.73       19.61 o   0.5669E-03
  -8   4  10      239.90      225.39       11.72 o   0.1055E-02
  -7   4  10       21.06       24.75        4.81 o   0.1199E-01
  -6   4  10        5.98        1.98        3.81 o   0.4283E-01
  -5   4  10      487.23      497.97       19.79 o   0.3560E-03
  -4   4  10      287.43      270.20       16.18 o   0.7765E-03
  -3   4  10       12.62       11.78        4.54 o   0.1842E-01
  -2   4  10      528.11      509.02       22.19 o   0.3250E-03
  -1   4  10       82.05       70.18        9.56 o   0.3253E-02
   0   4  10      141.15      177.03       12.61 o   0.1425E-02
   1   4  10       73.93       69.76        9.71 o   0.3454E-02
   2   4  10      191.88      209.09       13.89 o   0.1145E-02
   3   4  10      204.44      183.05       18.47 o   0.1028E-02
   4   4  10     1305.01     1251.10       44.15 o   0.7711E-04
   5   4  10      153.45      149.66        9.83 o   0.1726E-02
   6   4  10       24.85       28.82        6.21 o   0.9325E-02
   7   4  10       56.07       50.49        6.40 o   0.5596E-02
   8   4  10      113.71      109.17        7.77 o   0.2539E-02
  -6   5  10       31.45       26.57        6.49 o   0.8542E-02
  -5   5  10       15.18       17.96        4.22 o   0.1534E-01
  -4   5  10      132.08      133.77        9.67 o   0.1970E-02
  -3   5  10      236.20      259.47       13.01 o   0.9117E-03
  -2   5  10      957.36      892.50       25.56 o   0.1420E-03
  -1   5  10      322.86      293.71       15.74 o   0.7055E-03
   0   5  10      193.52      200.63       12.59 o   0.1219E-02
   1   5  10      462.60      378.27       26.06 o   0.4047E-03
   2   5  10      480.37      489.82       26.28 o   0.3294E-03
   3   5  10       65.73       74.57       10.64 o   0.3097E-02
   4   5  10       15.08        2.11        5.18 o   0.2262E-01
   6   5  10        0.22        3.22        4.80 o   0.4701E-03
  -1   6  10        3.17        0.01        4.32 o   0.4699E-01
   0   6  10       67.10       97.28        8.46 o   0.3050E-02
   1   6  10      248.64      286.18       15.71 o   0.7868E-03
  -8   1  11      125.02      146.28       12.04 o   0.1699E-02
  -7   1  11      441.18      427.62       24.53 o   0.3926E-03
  -6   1  11        8.89       10.60        4.42 o   0.2097E-01
  -5   1  11      235.12      221.96       20.05 o   0.8373E-03
  -4   1  11        1.74       11.25        7.18 o   0.3061E-02
  -3   1  11      947.49      860.21       40.63 o   0.1309E-03
  -2   1  11     2145.69     2124.84       61.75 o   0.3228E-04
  -1   1  11       21.76       16.85        5.84 o   0.1259E-01
   0   1  11      669.71      625.35       19.31 o   0.2528E-03
   1   1  11      511.99      499.80       17.11 o   0.3587E-03
   2   1  11      467.66      477.10       16.55 o   0.3965E-03
   3   1  11        3.66        0.71        5.03 o   0.3307E-01
   4   1  11       36.68       40.57        6.47 o   0.7009E-02
   5   1  11       31.68       23.80        4.44 o   0.1142E-01
   6   1  11       52.41       52.76        5.06 o   0.6145E-02
   7   1  11      128.87      114.48        9.05 o   0.2207E-02
   8   1  11      117.77      127.89        8.29 o   0.2180E-02
   9   1  11      578.72      492.20       22.25 o   0.3388E-03
  -8   2  11       23.59       22.39        6.44 o   0.9793E-02
  -7   2  11      466.04      418.76       24.98 o   0.3949E-03
  -6   2  11      296.09      282.77       21.35 o   0.6458E-03
  -5   2  11       35.29       24.95        8.42 o   0.7126E-02
  -4   2  11       33.33       37.11        8.89 o   0.5627E-02
  -3   2  11      269.20      263.36       22.54 o   0.6569E-03
  -2   2  11      106.06      101.99       14.23 o   0.1903E-02
  -1   2  11       62.37       50.16        7.18 o   0.5066E-02
   0   2  11      132.64      165.07       11.17 o   0.1532E-02
   1   2  11      131.04      120.93       11.26 o   0.2025E-02
   2   2  11      827.89      789.25       26.50 o   0.1768E-03
   3   2  11     1557.52     1567.73       48.91 o   0.5635E-04
   4   2  11       71.01       62.62       11.95 o   0.3086E-02
   5   2  11     1815.05     1653.00       50.01 o   0.4790E-04
   6   2  11      699.29      694.19       20.26 o   0.2284E-03
   7   2  11       14.73       19.06        4.44 o   0.1516E-01
   8   2  11       41.49       37.21        6.68 o   0.6750E-02
  -7   3  11      230.68      232.63       16.39 o   0.8981E-03
  -6   3  11       10.48       28.50        7.05 o   0.9288E-02
  -5   3  11       95.28       96.55       12.34 o   0.2294E-02
  -4   3  11        7.46        6.31        6.64 o   0.1646E-01
  -3   3  11       17.12        3.48        7.64 o   0.1259E-01
  -2   3  11      412.54      401.46       26.44 o   0.3965E-03
  -1   3  11      813.91      790.20       24.46 o   0.1783E-03
   0   3  11      236.67      235.43       13.77 o   0.9551E-03
   1   3  11       71.26       74.33        8.13 o   0.3640E-02
   2   3  11        2.40        4.95        4.55 o   0.3362E-01
   3   3  11      335.58      317.60       22.00 o   0.5603E-03
   4   3  11      955.71      884.66       34.97 o   0.1326E-03
   5   3  11       13.56       17.76        7.39 o   0.1005E-01
   6   3  11       44.80       62.12        8.69 o   0.4417E-02
  -5   4  11      688.19      661.88       25.88 o   0.2227E-03
  -4   4  11      522.58      467.87       24.27 o   0.3496E-03
  -3   4  11       39.34       51.35        8.55 o   0.4829E-02
  -2   4  11       26.62       29.39        7.87 o   0.7318E-02
  -1   4  11       59.60       45.24        6.45 o   0.5672E-02
   0   4  11      163.90      158.88       10.34 o   0.1601E-02
   1   4  11       18.47       17.34        5.63 o   0.1324E-01
   2   4  11      353.73      343.84       20.29 o   0.5429E-03
   3   4  11       54.92       45.35        8.55 o   0.5001E-02
   4   4  11       51.11       47.54        8.32 o   0.4884E-02
   5   4  11      216.20      167.01       14.27 o   0.1258E-02
   0   0  12      740.10      768.16       26.21 o   0.1874E-03
   1   0  12      158.38      139.18       12.91 o   0.1684E-02
   2   0  12       62.85       48.93        8.63 o   0.4712E-02
   3   0  12      632.45      588.87       26.09 o   0.2552E-03
   4   0  12     2196.55     2107.91       46.63 o   0.3464E-04
  -3   1  12      178.53      185.45       13.78 o   0.1244E-02
  -2   1  12       51.39       44.67        7.81 o   0.5330E-02
  -1   1  12      811.37      784.52       28.36 o   0.1731E-03
   0   1  12      979.31      944.26       29.86 o   0.1308E-03
   1   1  12      219.24      194.65       15.16 o   0.1074E-02
   2   1  12       68.60       77.50        8.52 o   0.3502E-02
   3   1  12       -0.01        5.24       20.43 o   0.1435E-05
   4   1  12       -2.79        1.55        5.37 o   0.2939E-01
   5   1  12       70.79       76.62        8.90 o   0.3383E-02
  -2   2  12        2.28        4.14        4.61 o   0.1950E-01
  -1   2  12       51.08       64.21        8.48 o   0.4157E-02
   1   2  12       18.08       15.93        4.82 o   0.1498E-01
   2   2  12       16.16        8.66        4.67 o   0.2099E-01
   3   2  12       69.21       58.02        8.67 o   0.4094E-02
