# Supplementary material for: Benzyl N-[(Z)-(1-methyl-2-sulfanyl­propyl­idene)amino]­carbamodithio­ate
Source: Acta Crystallogr Sect E Struct Rep Online. 2013 Jan 4;69(Pt 2):o178. doi: 10.1107/S1600536812051008 (PMC3569240; doi:10.1107/S1600536812051008)
Supplement: Supplementary file 3 [file e-69-0o178-Isup3.mol]

@<TRIPOS>MOLECULE
1
    33    33     1     0     0
SMALL
NO_CHARGES
****
Generated from the CSD

@<TRIPOS>ATOM
     1 S1       1.4964   7.2038   6.1128   S.2       1 RES1   0.0000
     2 C2       2.3696   7.6568   4.7771   C.3       1 RES1   0.0000
     3 S3       4.1180   7.5128   4.6222   S.3       1 RES1   0.0000
     4 C4       4.6001   6.8920   6.2667   C.3       1 RES1   0.0000
     5 C5       6.1136   6.9061   6.2738   C.2       1 RES1   0.0000
     6 C6       6.8007   7.8289   7.0536   C.2       1 RES1   0.0000
     7 C7       8.1929   7.8755   7.0262   C.2       1 RES1   0.0000
     8 C8       8.9002   7.0084   6.2160   C.2       1 RES1   0.0000
     9 C9       8.2199   6.0889   5.4281   C.2       1 RES1   0.0000
    10 C10      6.8334   6.0357   5.4575   C.2       1 RES1   0.0000
    11 N11      1.7988   8.2097   3.6860   N.am      1 RES1   0.0000
    12 N12      2.6467   8.6245   2.6730   N.2       1 RES1   0.0000
    13 C13      2.1493   9.2431   1.6711   C.2       1 RES1   0.0000
    14 C14      3.1342   9.7302   0.6439   C.3       1 RES1   0.0000
    15 S15      2.8262   8.8989  -0.9618   S.3       1 RES1   0.0000
    16 C16      4.6431   9.6621   1.1235   C.3       1 RES1   0.0000
    17 C17      0.6969   9.5623   1.4805   C.3       1 RES1   0.0000
    18 H42      4.2425   7.4789   6.9532   H         1 RES1   0.0000
    19 H41      4.2514   5.9866   6.3783   H         1 RES1   0.0000
    20 H61      6.3212   8.4258   7.5941   H         1 RES1   0.0000
    21 H71      8.6502   8.5106   7.5586   H         1 RES1   0.0000
    22 H81      9.8407   7.0433   6.2059   H         1 RES1   0.0000
    23 H91      8.6923   5.5094   4.8826   H         1 RES1   0.0000
    24 H101     6.3879   5.4080   4.9181   H         1 RES1   0.0000
    25 H141     2.9086  10.6797   0.4918   H         1 RES1   0.0000
    26 H162     5.1293  10.0179   0.4827   H         1 RES1   0.0000
    27 H161     4.7303  10.1276   1.8841   H         1 RES1   0.0000
    28 H163     4.8509   8.7999   1.2351   H         1 RES1   0.0000
    29 H171     0.5678   9.9406   0.6125   H         1 RES1   0.0000
    30 H173     0.4157  10.2091   2.1406   H         1 RES1   0.0000
    31 H172     0.1722   8.7592   1.5657   H         1 RES1   0.0000
    32 H111     0.9601   8.3976   3.6850   H         1 RES1   0.0000
    33 H151     2.8468   7.6252  -0.4188   H         1 RES1   0.0000
@<TRIPOS>BOND
     1     1     2    1
     2     2     3    1
     3     2    11    1
     4     3     4    1
     5     4     5    1
     6     4    18    1
     7     4    19    1
     8     5     6   un
     9     5    10   un
    10     6     7   un
    11     6    20    1
    12     7     8   un
    13     7    21    1
    14     8     9   un
    15     8    22    1
    16     9    10   un
    17     9    23    1
    18    10    24    1
    19    11    12   un
    20    11    32    1
    21    12    13   un
    22    13    14    1
    23    13    17    1
    24    14    15    1
    25    14    16    1
    26    14    25    1
    27    15    33    1
    28    16    26    1
    29    16    27    1
    30    16    28    1
    31    17    29    1
    32    17    30    1
    33    17    31    1
@<TRIPOS>SUBSTRUCTURE
     1 RES1        1 GROUP             0 ****  ****    0  
@<TRIPOS>CRYSIN
   16.3887    8.3136   10.1404   90.0000   90.2340   90.0000    14     1
